# Supplementary material for: Chronic diseases and mortality among hospitalised COVID-19 patients at Bafoussam Regional Hospital in the West region of Cameroon
Source: PLOS Glob Public Health. 2023 Feb 23;3(2):e0001572. doi: 10.1371/journal.pgph.0001572 (PMC10021159; doi:10.1371/journal.pgph.0001572)
Supplement: S1 Data — (XLSX) [file pgph.0001572.s001.xlsx]

## Sheet: HOSPITALISED CASE
NUMBER	AGE	AGE RANGE	SEX	ENTRY MONTH	PROFESSION	MARITAL STATUS	SYMPTOMS ADMISSION DELAY	THERAPEUTICAL EVOLUTION	FEVER	FATIGUE	COUGH	NASAL CONGESTION	ANGINA	DIARRHEA	VOMITING	MUSCLE PAIN	ANOREXIA	CHEST PAIN	DYSPNEA	HEADACHE	ANOSMIA	HBP	DIABETE	DIABETE+HBP	COPD	RESPIRATORY FAILURE	CANCER	HEPATITICS	STROKE	AIDS	TUBERCULOSIS	OBESITY	CHRONIC KIDNEY DISEASE	TOBACCO SMOOKING
1	40	[15-49]	MALE	March-20	RELIGIOUS	SINGLE	>3	RECOVERED	YES	YES	YES	NO	NO	NO	NO	NO	NO	NO	NO	YES	NO	NO	NO	NO	NO	NO	NO	NO	NO	NO	NO	NO	NO	NO
2	34	[15-49]	FEMALE	March-20	HEALTH PROFESSIONAL	MARRIED	<=3	RECOVERED	NO	NO	NO	NO	NO	NO	NO	NO	NO	NO	NO	NO	NO	NO	NO	NO	YES	NO	NO	NO	NO	NO	NO	NO	NO	NO
3	44	[15-49]	MALE	March-20	CIVIL SERVANT	MARRIED	>3	RECOVERED	YES	YES	YES	NO	NO	NO	NO	NO	NO	NO	NO	YES	NO	NO	NO	NO	NO	NO	NO	NO	NO	NO	NO	YES	NO	NO
4	57	[50-64]	MALE	March-20	PENSIONNER	ND	<=3	DEATH	NO	NO	NO	NO	NO	NO	NO	NO	NO	NO	NO	NO	NO	NO	NO	NO	NO	NO	NO	NO	NO	NO	NO	NO	NO	NO
5	19	[15-49]	FEMALE	March-20	STUDENT	SINGLE	>3	RECOVERED	YES	NO	YES	YES	YES	NO	NO	NO	NO	NO	YES	YES	YES	NO	NO	NO	NO	NO	NO	NO	NO	NO	NO	NO	NO	NO
6	45	[15-49]	FEMALE	March-20	HEALTH PROFESSIONAL	MARRIED	>3	RECOVERED	YES	NO	YES	YES	YES	NO	NO	NO	NO	NO	YES	YES	YES	NO	NO	NO	NO	NO	NO	NO	YES	NO	NO	NO	NO	NO
7	38	[15-49]	FEMALE	April-20	HOUSEKEEPER	MARRIED	>3	RECOVERED	YES	NO	NO	NO	YES	NO	NO	NO	NO	NO	NO	NO	NO	NO	NO	NO	NO	NO	NO	NO	NO	NO	NO	NO	NO	NO
8	37	[15-49]	FEMALE	April-20	HEALTH PROFESSIONAL	MARRIED	>3	RECOVERED	NO	NO	NO	NO	NO	NO	NO	NO	NO	NO	NO	NO	NO	NO	NO	NO	NO	NO	NO	NO	NO	NO	NO	NO	NO	NO
9	44	[15-49]	FEMALE	April-20	HOUSEKEEPER	MARRIED	>3	RECOVERED	YES	NO	NO	NO	NO	NO	NO	NO	NO	NO	YES	YES	NO	NO	NO	NO	NO	NO	NO	NO	NO	NO	NO	NO	NO	NO
10	36	[15-49]	FEMALE	April-20	ND	ND	<=3	RECOVERED	NO	NO	NO	NO	NO	NO	NO	NO	NO	NO	NO	NO	NO	NO	NO	NO	NO	NO	NO	NO	NO	NO	NO	NO	NO	NO
11	27	[15-49]	MALE	April-20	HEALTH PROFESSIONAL	MARRIED	>3	RECOVERED	YES	NO	NO	NO	NO	NO	NO	YES	NO	NO	NO	NO	NO	NO	NO	NO	NO	NO	NO	NO	NO	NO	NO	NO	NO	NO
12	29	[15-49]	MALE	April-20	ND	SINGLE	>3	RECOVERED	NO	NO	NO	NO	NO	NO	NO	NO	NO	YES	YES	NO	NO	YES	NO	NO	NO	NO	NO	NO	NO	NO	NO	NO	NO	NO
13	63	[50-64]	MALE	April-20	FARMER/TRADER	MARRIED	>3	RECOVERED	NO	YES	YES	NO	NO	NO	NO	NO	NO	NO	YES	NO	NO	NO	NO	NO	NO	NO	NO	NO	NO	NO	YES	NO	NO	NO
14	65	≥65	MALE	April-20	PENSIONNER	MARRIED	>3	RECOVERED	NO	NO	NO	NO	NO	NO	NO	NO	NO	NO	NO	NO	NO	NO	NO	YES	NO	NO	NO	NO	NO	NO	NO	NO	NO	NO
15	25	[15-49]	FEMALE	April-20	STUDENT	SINGLE	>3	RECOVERED	YES	NO	YES	NO	NO	NO	NO	NO	NO	YES	YES	NO	NO	NO	NO	NO	NO	NO	NO	NO	NO	NO	NO	NO	NO	NO
16	18	[15-49]	MALE	April-20	STUDENT	SINGLE	<=3	TRANSFERRED	NO	NO	NO	NO	NO	NO	NO	NO	NO	NO	NO	NO	NO	NO	NO	NO	NO	NO	NO	NO	NO	NO	NO	NO	NO	YES
17	16	[15-49]	MALE	April-20	STUDENT	SINGLE	<=3	TRANSFERRED	NO	NO	NO	NO	NO	NO	NO	NO	NO	NO	NO	NO	NO	NO	NO	NO	NO	NO	NO	NO	NO	NO	NO	NO	NO	YES
18	17	[15-49]	MALE	April-20	STUDENT	SINGLE	>3	TRANSFERRED	NO	NO	NO	NO	NO	NO	NO	NO	NO	NO	NO	NO	NO	NO	NO	NO	NO	NO	NO	NO	NO	NO	NO	NO	NO	YES
19	27	[15-49]	FEMALE	April-20	STUDENT	SINGLE	<=3	TRANSFERRED	NO	NO	NO	NO	NO	NO	NO	NO	NO	NO	NO	NO	NO	NO	NO	NO	NO	NO	NO	NO	NO	NO	NO	NO	NO	NO
20	18	[15-49]	MALE	April-20	STUDENT	SINGLE	<=3	TRANSFERRED	NO	NO	NO	NO	NO	NO	NO	NO	NO	NO	NO	NO	NO	NO	NO	NO	NO	NO	NO	NO	NO	NO	NO	NO	NO	YES
21	44	[15-49]	MALE	April-20	HEALTH PROFESSIONAL	MARRIED	<=3	RECOVERED	NO	NO	NO	NO	NO	NO	NO	NO	NO	NO	NO	NO	NO	NO	NO	NO	NO	NO	NO	NO	NO	NO	NO	NO	NO	NO
22	43	[15-49]	MALE	April-20	FARMER/TRADER	MARRIED	<=3	DEATH	NO	YES	NO	NO	NO	NO	NO	YES	NO	NO	YES	NO	NO	NO	NO	NO	NO	NO	NO	NO	NO	NO	YES	NO	NO	YES
23	69	≥65	MALE	April-20	PENSIONNER	MARRIED	>3	DEATH	YES	YES	NO	NO	NO	NO	NO	NO	NO	NO	NO	NO	NO	NO	NO	YES	NO	NO	NO	NO	NO	NO	NO	NO	NO	NO
24	69	≥65	MALE	April-20	PENSIONNER	MARRIED	>3	DEATH	YES	YES	NO	NO	NO	NO	NO	NO	YES	NO	NO	NO	NO	NO	NO	YES	NO	NO	NO	NO	NO	NO	NO	YES	NO	YES
25	49	[15-49]	MALE	April-20	ND	MARRIED	<=3	ESCAPE	NO	NO	NO	NO	NO	NO	NO	NO	NO	NO	NO	NO	NO	NO	NO	NO	NO	NO	NO	NO	NO	YES	YES	NO	NO	NO
26	59	[50-64]	MALE	April-20	CIVIL SERVANT	MARRIED	>3	RECOVERED	NO	NO	YES	NO	NO	NO	NO	NO	NO	NO	YES	YES	NO	NO	NO	NO	NO	NO	NO	NO	NO	NO	NO	NO	NO	NO
27	52	[50-64]	MALE	April-20	ND	ND	<=3	RECOVERED	NO	NO	YES	NO	NO	NO	NO	NO	NO	NO	YES	YES	NO	NO	NO	NO	NO	NO	NO	NO	NO	NO	NO	NO	NO	NO
28	28	[15-49]	FEMALE	April-20	ND	SINGLE	>3	RECOVERED	NO	YES	NO	NO	NO	NO	NO	NO	NO	NO	YES	YES	NO	NO	NO	NO	NO	NO	NO	NO	NO	NO	NO	NO	NO	NO
29	41	[15-49]	MALE	April-20	ND	ND	<=3	DEATH	NO	YES	NO	NO	NO	NO	NO	NO	NO	NO	YES	YES	NO	NO	NO	NO	NO	NO	NO	NO	NO	NO	NO	NO	NO	NO
30	46	[15-49]	MALE	April-20	CIVIL SERVANT	MARRIED	>3	DEATH	NO	NO	YES	NO	NO	NO	NO	NO	NO	NO	YES	NO	NO	NO	NO	NO	NO	NO	NO	NO	NO	NO	NO	NO	NO	NO
31	76	≥65	MALE	April-20	HEALTH PROFESSIONAL	MARRIED	>3	TRANSFERRED	NO	NO	NO	NO	NO	NO	NO	NO	NO	NO	NO	NO	NO	YES	NO	NO	NO	NO	NO	NO	NO	NO	NO	NO	NO	NO
32	65	≥65	MALE	April-20	PENSIONNER	MARRIED	>3	RECOVERED	NO	NO	YES	NO	NO	NO	NO	NO	NO	NO	YES	NO	NO	NO	YES	NO	NO	NO	NO	NO	NO	NO	NO	NO	NO	NO
33	70	≥65	MALE	April-20	PENSIONNER	MARRIED	>3	DEATH	YES	YES	NO	NO	NO	NO	NO	YES	NO	NO	NO	NO	NO	NO	NO	YES	NO	NO	NO	NO	NO	NO	NO	NO	NO	NO
34	47	[15-49]	MALE	April-20	CIVIL SERVANT	MARRIED	>3	RECOVERED	YES	NO	YES	NO	NO	NO	NO	YES	NO	NO	YES	NO	NO	NO	NO	NO	NO	NO	NO	NO	NO	NO	NO	NO	NO	NO
35	32	[15-49]	MALE	April-20	FARMER/TRADER	SINGLE	>3	RECOVERED	YES	NO	YES	NO	NO	YES	NO	NO	NO	NO	YES	NO	YES	NO	NO	NO	NO	NO	NO	NO	NO	NO	NO	NO	NO	NO
36	41	[15-49]	MALE	April-20	FARMER/TRADER	MARRIED	>3	RECOVERED	NO	NO	YES	NO	NO	NO	NO	NO	NO	NO	NO	NO	NO	NO	NO	NO	NO	NO	NO	NO	NO	NO	NO	NO	NO	NO
37	53	[50-64]	MALE	April-20	SELF-EMPLOYMENT	MARRIED	>3	RECOVERED	NO	NO	NO	NO	NO	NO	NO	NO	NO	NO	NO	NO	NO	NO	NO	NO	NO	NO	NO	NO	NO	NO	NO	NO	NO	NO
38	74	≥65	MALE	April-20	CIVIL SERVANT	MARRIED	>3	RECOVERED	YES	YES	YES	NO	NO	NO	YES	NO	YES	NO	NO	NO	NO	NO	NO	NO	YES	NO	NO	YES	NO	NO	NO	NO	NO	NO
39	41	[15-49]	FEMALE	April-20	SELF-EMPLOYMENT	MARRIED	>3	RECOVERED	YES	YES	YES	YES	NO	NO	NO	NO	YES	NO	YES	NO	NO	NO	NO	YES	NO	NO	NO	NO	NO	NO	NO	NO	NO	NO
40	83	≥65	MALE	April-20	PENSIONNER	MARRIED	>3	DEATH	YES	YES	YES	YES	NO	NO	NO	NO	NO	NO	YES	NO	NO	NO	NO	NO	NO	NO	YES	NO	NO	NO	NO	YES	YES	YES
41	59	[50-64]	FEMALE	April-20	PENSIONNER	MARRIED	>3	TRANSFERRED	NO	NO	NO	NO	NO	NO	NO	NO	NO	NO	NO	NO	NO	NO	NO	NO	NO	NO	NO	NO	NO	NO	NO	NO	NO	NO
42	48	[15-49]	FEMALE	April-20	SELF-EMPLOYMENT	MARRIED	>3	RECOVERED	YES	YES	YES	YES	NO	NO	NO	NO	NO	NO	NO	NO	NO	NO	NO	NO	NO	NO	NO	NO	NO	NO	NO	NO	NO	NO
43	74	≥65	FEMALE	April-20	HOUSEKEEPER	MARRIED	>3	RECOVERED	YES	YES	YES	NO	NO	NO	NO	NO	NO	NO	NO	NO	NO	NO	NO	YES	NO	NO	NO	NO	NO	NO	NO	NO	NO	YES
44	48	[15-49]	MALE	April-20	CIVIL SERVANT	MARRIED	>3	RECOVERED	NO	NO	YES	NO	NO	NO	NO	NO	NO	NO	NO	NO	NO	NO	NO	NO	NO	NO	NO	NO	NO	NO	NO	NO	NO	NO
45	47	[15-49]	MALE	April-20	SELF-EMPLOYMENT	MARRIED	>3	RECOVERED	NO	YES	YES	NO	NO	NO	NO	NO	NO	NO	NO	NO	YES	NO	NO	NO	NO	NO	NO	NO	NO	NO	NO	NO	NO	NO
46	37	[15-49]	MALE	April-20	ELECTROTECHNICIAN	MARRIED	>3	RECOVERED	YES	NO	YES	NO	NO	NO	NO	YES	NO	NO	NO	YES	YES	NO	NO	NO	YES	NO	NO	NO	NO	NO	NO	NO	NO	NO
47	76	≥65	MALE	May-20	SELF-EMPLOYMENT	MARRIED	<=3	RECOVERED	NO	NO	NO	NO	NO	NO	NO	NO	NO	NO	NO	NO	NO	YES	NO	NO	YES	NO	NO	NO	NO	NO	NO	NO	NO	NO
48	62	[50-64]	MALE	May-20	PENSIONNER	MARRIED	>3	DEATH	NO	NO	NO	NO	NO	NO	NO	NO	NO	NO	NO	NO	NO	NO	NO	NO	NO	NO	NO	NO	NO	NO	YES	NO	NO	YES
49	73	≥65	MALE	May-20	PENSIONNER	MARRIED	>3	DEATH	YES	YES	YES	NO	NO	NO	NO	NO	NO	NO	YES	NO	NO	YES	NO	NO	YES	NO	NO	NO	NO	NO	YES	NO	NO	YES
50	61	[50-64]	MALE	May-20	PENSIONNER	MARRIED	>3	RECOVERED	YES	YES	YES	YES	NO	NO	NO	YES	NO	NO	YES	NO	NO	NO	NO	YES	NO	NO	NO	NO	NO	NO	NO	NO	NO	NO
51	23	[15-49]	MALE	May-20	STUDENT	SINGLE	>3	RECOVERED	YES	YES	NO	YES	YES	NO	NO	NO	NO	NO	NO	NO	NO	NO	NO	NO	NO	NO	NO	NO	NO	NO	NO	NO	NO	NO
52	35	[15-49]	MALE	May-20	HEALTH PROFESSIONAL	SINGLE	>3	RECOVERED	NO	YES	NO	NO	NO	NO	NO	NO	NO	NO	YES	YES	NO	NO	NO	NO	NO	NO	NO	NO	NO	NO	NO	NO	NO	NO
53	37	[15-49]	FEMALE	May-20	CIVIL SERVANT	SINGLE	>3	RECOVERED	YES	YES	YES	NO	NO	NO	NO	NO	NO	NO	YES	YES	YES	NO	NO	NO	NO	NO	NO	NO	NO	NO	NO	NO	NO	NO
54	68	≥65	FEMALE	May-20	HOUSEKEEPER	MARRIED	>3	DEATH	YES	YES	YES	NO	NO	NO	NO	NO	NO	YES	YES	NO	NO	NO	YES	NO	YES	NO	NO	NO	NO	NO	NO	NO	NO	YES
55	28	[15-49]	FEMALE	May-20	HOUSEKEEPER	MARRIED	<=3	RECOVERED	YES	YES	YES	NO	NO	NO	NO	YES	YES	NO	YES	NO	NO	NO	NO	NO	NO	NO	NO	NO	NO	YES	YES	NO	NO	NO
56	60	[50-64]	MALE	May-20	PENSIONNER	ND	<=3	DEATH	NO	NO	NO	NO	NO	NO	NO	NO	NO	NO	NO	NO	NO	NO	NO	NO	NO	NO	NO	NO	NO	NO	NO	NO	NO	YES
57	68	≥65	MALE	May-20	RELIGIOUS	MARRIED	>3	RECOVERED	YES	YES	YES	NO	NO	NO	NO	NO	NO	NO	YES	NO	NO	NO	NO	NO	NO	NO	NO	NO	NO	NO	NO	NO	NO	NO
58	36	[15-49]	FEMALE	May-20	HEALTH PROFESSIONAL	MARRIED	<=3	RECOVERED	NO	NO	NO	NO	NO	NO	NO	YES	NO	NO	NO	NO	NO	NO	NO	YES	NO	NO	NO	NO	NO	NO	NO	NO	NO	NO
59	70	≥65	FEMALE	May-20	HOUSEKEEPER	MARRIED	<=3	RECOVERED	NO	NO	YES	NO	NO	NO	NO	NO	NO	NO	NO	NO	NO	YES	NO	NO	NO	NO	NO	NO	NO	NO	NO	YES	NO	NO
60	85	≥65	MALE	May-20	FARMER/TRADER	MARRIED	>3	DEATH	NO	YES	YES	YES	NO	NO	NO	YES	NO	NO	YES	NO	NO	NO	NO	NO	NO	NO	NO	NO	NO	NO	NO	NO	NO	YES
61	61	[50-64]	MALE	May-20	CIVIL SERVANT	MARRIED	>3	DEATH	YES	YES	YES	NO	NO	NO	NO	YES	NO	NO	NO	NO	NO	YES	NO	NO	NO	NO	NO	NO	NO	NO	NO	NO	NO	NO
62	50	[50-64]	MALE	May-20	ELECTROTECHNICIAN	MARRIED	>3	RECOVERED	YES	NO	NO	NO	NO	YES	YES	YES	NO	NO	NO	NO	NO	NO	NO	NO	NO	NO	NO	NO	YES	NO	NO	NO	NO	YES
63	64	[50-64]	MALE	May-20	CIVIL SERVANT	MARRIED	>3	DEATH	NO	NO	NO	NO	NO	NO	NO	NO	NO	NO	NO	NO	NO	NO	NO	NO	NO	NO	NO	NO	NO	NO	NO	NO	NO	NO
64	52	[50-64]	MALE	May-20	PENSIONNER	ND	<=3	DEATH	NO	NO	NO	NO	NO	NO	NO	NO	NO	NO	NO	NO	NO	NO	NO	NO	NO	NO	NO	NO	NO	NO	NO	NO	NO	NO
65	52	[50-64]	MALE	May-20	ELECTROTECHNICIAN	MARRIED	<=3	DEATH	NO	NO	NO	NO	NO	NO	NO	NO	NO	NO	NO	NO	NO	NO	NO	NO	NO	NO	NO	NO	NO	NO	NO	NO	NO	YES
66	63	[50-64]	MALE	May-20	ELECTROTECHNICIAN	MARRIED	>3	RECOVERED	YES	YES	YES	NO	NO	NO	NO	YES	NO	NO	YES	YES	NO	NO	NO	NO	NO	NO	NO	NO	NO	NO	NO	NO	NO	NO
67	54	[50-64]	MALE	May-20	CIVIL SERVANT	MARRIED	<=3	RECOVERED	NO	YES	YES	YES	NO	NO	NO	NO	NO	NO	YES	NO	NO	YES	NO	NO	NO	NO	NO	NO	NO	NO	NO	NO	NO	NO
68	63	[50-64]	MALE	May-20	PENSIONNER	MARRIED	>3	RECOVERED	NO	YES	YES	YES	NO	NO	NO	NO	YES	NO	NO	NO	NO	NO	YES	NO	NO	NO	NO	NO	NO	NO	NO	NO	NO	NO
69	23	[15-49]	FEMALE	May-20	HEALTH PROFESSIONAL	MARRIED	<=3	RECOVERED	NO	YES	YES	YES	NO	NO	NO	NO	NO	NO	YES	NO	NO	NO	NO	NO	NO	NO	NO	NO	NO	NO	NO	NO	NO	NO
70	70	≥65	MALE	May-20	PENSIONNER	MARRIED	>3	DEATH	YES	YES	YES	NO	NO	NO	NO	YES	NO	NO	YES	YES	NO	NO	NO	YES	NO	NO	NO	NO	NO	NO	NO	NO	NO	NO
71	60	[50-64]	MALE	May-20	PENSIONNER	MARRIED	>3	RECOVERED	NO	YES	YES	NO	NO	NO	NO	NO	NO	YES	YES	YES	NO	NO	YES	NO	NO	NO	NO	NO	NO	NO	NO	NO	NO	NO
72	36	[15-49]	FEMALE	May-20	HOUSEKEEPER	MARRIED	<=3	DEATH	NO	NO	NO	NO	NO	NO	NO	NO	NO	NO	NO	NO	NO	NO	NO	NO	NO	NO	NO	NO	NO	NO	NO	NO	NO	NO
73	64	[50-64]	MALE	May-20	CIVIL SERVANT	MARRIED	>3	RECOVERED	NO	YES	YES	NO	NO	NO	NO	NO	NO	NO	YES	NO	NO	NO	NO	NO	NO	NO	NO	NO	NO	NO	NO	NO	NO	NO
74	48	[15-49]	FEMALE	May-20	HOUSEKEEPER	MARRIED	<=3	RECOVERED	YES	NO	YES	NO	NO	NO	NO	NO	NO	NO	NO	NO	NO	NO	NO	NO	NO	NO	NO	NO	NO	NO	NO	NO	NO	NO
75	70	≥65	MALE	May-20	PENSIONNER	MARRIED	>3	DEATH	YES	YES	YES	NO	NO	NO	NO	NO	YES	NO	YES	NO	NO	NO	YES	NO	NO	NO	NO	NO	NO	NO	NO	NO	NO	NO
76	60	[50-64]	FEMALE	May-20	HOUSEKEEPER	ND	<=3	DEATH	YES	YES	YES	NO	NO	NO	NO	NO	YES	NO	YES	NO	NO	NO	NO	NO	NO	NO	NO	NO	NO	NO	NO	NO	NO	NO
77	52	[50-64]	FEMALE	May-20	ND	ND	<=3	TRANSFERRED	NO	NO	NO	NO	NO	NO	NO	NO	NO	NO	NO	NO	NO	NO	NO	NO	NO	NO	NO	NO	NO	NO	NO	NO	NO	NO
78	60	[50-64]	MALE	May-20	FARMER/TRADER	MARRIED	>3	TRANSFERRED	NO	NO	NO	NO	NO	NO	NO	NO	NO	NO	NO	NO	NO	NO	NO	YES	NO	NO	NO	NO	NO	NO	NO	NO	NO	NO
79	68	≥65	MALE	May-20	ELECTROTECHNICIAN	MARRIED	<=3	RECOVERED	YES	YES	YES	NO	NO	NO	NO	NO	YES	NO	NO	YES	NO	NO	NO	YES	NO	NO	NO	NO	NO	NO	NO	NO	NO	YES
80	70	≥65	MALE	May-20	CIVIL SERVANT	MARRIED	>3	DEATH	YES	YES	YES	NO	NO	NO	NO	NO	YES	NO	NO	YES	NO	NO	NO	YES	NO	NO	NO	NO	NO	NO	NO	NO	NO	NO
81	46	[15-49]	MALE	May-20	ELECTROTECHNICIAN	MARRIED	<=3	RECOVERED	YES	NO	YES	NO	NO	NO	NO	NO	NO	YES	YES	NO	NO	NO	NO	NO	NO	NO	NO	NO	NO	NO	NO	NO	NO	NO
82	36	[15-49]	MALE	May-20	CIVIL SERVANT	MARRIED	<=3	TRANSFERRED	NO	NO	NO	NO	NO	NO	NO	NO	NO	NO	NO	NO	NO	NO	NO	YES	NO	NO	NO	NO	NO	NO	NO	NO	NO	NO
83	29	[15-49]	MALE	May-20	HEALTH PROFESSIONAL	SINGLE	<=3	RECOVERED	NO	YES	YES	NO	NO	NO	NO	NO	NO	YES	NO	NO	NO	NO	NO	NO	NO	NO	NO	NO	NO	NO	NO	NO	NO	NO
84	69	≥65	MALE	May-20	PENSIONNER	MARRIED	<=3	DEATH	NO	NO	NO	NO	NO	NO	NO	NO	NO	NO	NO	NO	NO	NO	NO	NO	NO	NO	NO	NO	NO	NO	NO	NO	NO	NO
85	68	≥65	FEMALE	May-20	HOUSEKEEPER	MARRIED	<=3	DEATH	NO	NO	NO	NO	NO	NO	NO	NO	NO	NO	NO	NO	NO	NO	NO	NO	NO	NO	NO	NO	NO	NO	NO	NO	NO	NO
86	85	≥65	MALE	May-20	PENSIONNER	MARRIED	>3	TRANSFERRED	NO	NO	NO	NO	NO	NO	NO	NO	NO	NO	NO	NO	NO	YES	NO	NO	NO	NO	NO	NO	NO	NO	NO	NO	NO	NO
87	28	[15-49]	FEMALE	May-20	HEALTH PROFESSIONAL	MARRIED	<=3	RECOVERED	NO	NO	YES	NO	NO	NO	NO	NO	NO	NO	NO	NO	NO	NO	NO	NO	NO	NO	NO	NO	NO	NO	NO	NO	NO	NO
88	58	[50-64]	FEMALE	May-20	ND	ND	<=3	TRANSFERRED	NO	NO	NO	NO	NO	NO	NO	NO	NO	NO	NO	NO	NO	NO	NO	NO	NO	NO	NO	NO	NO	NO	NO	NO	NO	NO
89	59	[50-64]	MALE	May-20	CIVIL SERVANT	MARRIED	>3	RECOVERED	YES	YES	YES	NO	NO	NO	NO	YES	YES	NO	NO	YES	NO	NO	NO	NO	NO	NO	NO	NO	NO	NO	NO	NO	NO	YES
90	35	[15-49]	MALE	May-20	ND	ND	>3	RECOVERED	NO	NO	NO	NO	NO	NO	YES	NO	NO	NO	YES	NO	NO	NO	NO	NO	NO	NO	NO	NO	NO	NO	NO	NO	NO	NO
91	69	≥65	MALE	May-20	ND	ND	<=3	TRANSFERRED	NO	NO	NO	NO	NO	NO	NO	NO	NO	NO	NO	NO	NO	NO	NO	NO	NO	NO	NO	NO	NO	NO	NO	NO	NO	NO
92	51	[50-64]	FEMALE	May-20	HEALTH PROFESSIONAL	MARRIED	<=3	RECOVERED	NO	NO	NO	NO	NO	NO	NO	NO	NO	NO	NO	NO	NO	NO	NO	NO	NO	NO	NO	NO	NO	NO	NO	NO	NO	NO
93	60	[50-64]	MALE	May-20	CIVIL SERVANT	MARRIED	>3	TRANSFERRED	NO	NO	NO	NO	NO	NO	NO	NO	NO	NO	NO	NO	NO	NO	NO	NO	NO	NO	NO	NO	NO	NO	NO	NO	NO	NO
94	36	[15-49]	MALE	May-20	HEALTH PROFESSIONAL	MARRIED	>3	RECOVERED	NO	YES	YES	NO	NO	NO	NO	NO	NO	NO	YES	YES	NO	NO	NO	NO	NO	NO	NO	NO	NO	NO	NO	NO	NO	NO
95	52	[50-64]	MALE	May-20	FARMER/TRADER	MARRIED	<=3	RECOVERED	YES	YES	YES	YES	NO	NO	NO	YES	NO	NO	YES	YES	NO	YES	NO	NO	NO	NO	NO	NO	NO	NO	NO	NO	NO	NO
96	34	[15-49]	MALE	May-20	HEALTH PROFESSIONAL	MARRIED	<=3	RECOVERED	NO	YES	YES	NO	NO	NO	NO	NO	NO	NO	YES	NO	NO	NO	NO	NO	NO	NO	NO	NO	NO	NO	NO	NO	NO	NO
97	60	[50-64]	MALE	May-20	EMPLOYEE	MARRIED	>3	RECOVERED	YES	YES	NO	NO	NO	NO	NO	NO	YES	NO	YES	NO	NO	NO	NO	NO	NO	NO	NO	NO	YES	NO	NO	NO	NO	NO
98	57	[50-64]	FEMALE	May-20	CIVIL SERVANT	MARRIED	<=3	DEATH	YES	YES	YES	NO	NO	NO	NO	NO	NO	NO	YES	NO	NO	YES	NO	NO	NO	NO	NO	NO	NO	NO	NO	NO	NO	NO
99	31	[15-49]	MALE	May-20	ELECTROTECHNICIAN	SINGLE	<=3	DEATH	NO	YES	YES	YES	NO	NO	NO	NO	NO	NO	YES	YES	NO	NO	NO	YES	NO	NO	NO	NO	NO	NO	NO	NO	NO	NO
100	63	[50-64]	FEMALE	May-20	HOUSEKEEPER	ND	>3	RECOVERED	NO	NO	NO	NO	NO	NO	NO	NO	NO	NO	NO	NO	NO	NO	NO	NO	YES	NO	NO	NO	YES	NO	NO	NO	NO	NO
101	45	[15-49]	MALE	May-20	FARMER/TRADER	MARRIED	>3	RECOVERED	YES	YES	YES	NO	NO	NO	NO	NO	NO	NO	NO	YES	NO	NO	NO	YES	NO	NO	NO	NO	NO	NO	NO	NO	NO	NO
102	82	≥65	MALE	May-20	ND	MARRIED	<=3	DEATH	NO	NO	NO	NO	NO	NO	NO	NO	NO	NO	NO	NO	NO	NO	NO	NO	NO	NO	NO	NO	NO	NO	NO	NO	NO	NO
103	65	≥65	MALE	May-20	PENSIONNER	MARRIED	>3	DEATH	NO	NO	NO	NO	NO	NO	NO	NO	NO	NO	NO	NO	NO	NO	NO	NO	NO	NO	NO	NO	NO	NO	NO	NO	NO	NO
104	50	[50-64]	MALE	May-20	PENSIONNER	ND	<=3	DEATH	NO	NO	NO	NO	NO	NO	NO	NO	NO	NO	NO	NO	NO	NO	NO	NO	NO	NO	NO	NO	NO	NO	NO	NO	NO	NO
105	81	≥65	MALE	May-20	ND	MARRIED	>3	DEATH	NO	NO	NO	NO	NO	NO	NO	NO	NO	NO	NO	NO	NO	NO	NO	NO	NO	NO	NO	NO	NO	NO	NO	NO	NO	NO
106	39	[15-49]	FEMALE	May-20	ND	MARRIED	<=3	TRANSFERRED	NO	NO	NO	NO	NO	NO	NO	NO	NO	NO	NO	NO	NO	NO	NO	NO	NO	NO	NO	NO	NO	NO	NO	NO	NO	NO
107	50	[50-64]	FEMALE	May-20	HOUSEKEEPER	MARRIED	<=3	TRANSFERRED	NO	NO	NO	NO	NO	NO	NO	NO	NO	NO	NO	NO	NO	NO	NO	NO	NO	NO	NO	NO	NO	NO	NO	NO	NO	NO
108	67	≥65	MALE	May-20	ELECTROTECHNICIAN	MARRIED	>3	RECOVERED	NO	NO	NO	NO	NO	NO	NO	NO	NO	NO	NO	NO	NO	NO	YES	NO	NO	NO	NO	NO	NO	YES	NO	NO	NO	NO
109	72	≥65	MALE	May-20	CIVIL SERVANT	MARRIED	<=3	DEATH	YES	YES	YES	NO	NO	NO	NO	YES	NO	NO	NO	NO	NO	NO	YES	NO	NO	NO	NO	NO	NO	NO	NO	NO	NO	NO
110	63	[50-64]	MALE	May-20	ELECTROTECHNICIAN	MARRIED	>3	DEATH	NO	NO	NO	NO	NO	NO	NO	NO	NO	NO	NO	NO	NO	NO	NO	NO	NO	NO	NO	NO	NO	NO	NO	NO	NO	NO
111	49	[15-49]	FEMALE	May-20	HOUSEKEEPER	MARRIED	>3	DEATH	NO	NO	NO	NO	NO	NO	NO	NO	NO	NO	NO	NO	NO	NO	NO	YES	NO	NO	NO	NO	NO	NO	NO	NO	NO	NO
112	55	[50-64]	FEMALE	May-20	HOUSEKEEPER	MARRIED	<=3	DEATH	NO	YES	YES	NO	NO	NO	NO	NO	NO	NO	YES	YES	NO	NO	NO	YES	NO	NO	NO	NO	NO	NO	NO	NO	NO	NO
113	80	≥65	FEMALE	May-20	HOUSEKEEPER	MARRIED	>3	DEATH	NO	YES	YES	NO	NO	NO	NO	NO	YES	NO	NO	NO	NO	NO	NO	YES	NO	NO	NO	NO	NO	NO	NO	NO	NO	NO
114	47	[15-49]	MALE	May-20	HEALTH PROFESSIONAL	MARRIED	>3	RECOVERED	NO	NO	NO	NO	NO	NO	NO	NO	NO	NO	NO	NO	NO	YES	NO	NO	NO	NO	NO	NO	NO	NO	NO	NO	NO	NO
115	56	[50-64]	MALE	May-20	PENSIONNER	MARRIED	>3	RECOVERED	YES	YES	YES	YES	NO	NO	NO	NO	NO	NO	YES	YES	YES	NO	NO	YES	NO	NO	NO	NO	NO	NO	NO	NO	NO	NO
116	50	[50-64]	MALE	May-20	PENSIONNER	MARRIED	>3	DEATH	YES	YES	NO	NO	NO	NO	NO	YES	NO	NO	YES	NO	YES	NO	NO	YES	NO	NO	NO	NO	NO	NO	NO	NO	NO	NO
117	63	[50-64]	MALE	May-20	CIVIL SERVANT	MARRIED	<=3	RECOVERED	YES	YES	YES	NO	NO	NO	NO	YES	NO	NO	YES	YES	NO	YES	NO	NO	NO	NO	NO	NO	NO	NO	NO	NO	NO	NO
118	52	[50-64]	MALE	May-20	CIVIL SERVANT	MARRIED	>3	RECOVERED	NO	YES	NO	NO	NO	NO	NO	NO	YES	NO	NO	NO	NO	NO	YES	NO	NO	NO	NO	NO	NO	NO	NO	NO	NO	NO
119	68	≥65	MALE	May-20	SELF-EMPLOYMENT	MARRIED	<=3	TRANSFERRED	NO	NO	NO	NO	NO	NO	NO	NO	NO	NO	NO	NO	NO	YES	NO	NO	NO	NO	NO	NO	NO	NO	NO	NO	NO	NO
120	94	≥65	MALE	May-20	ELECTROTECHNICIAN	MARRIED	<=3	TRANSFERRED	NO	NO	NO	NO	NO	NO	NO	NO	NO	NO	NO	NO	NO	NO	NO	NO	NO	NO	NO	NO	NO	NO	NO	NO	NO	NO
121	80	≥65	MALE	June-20	FARMER/TRADER	MARRIED	>3	DEATH	NO	NO	NO	NO	NO	NO	NO	NO	NO	NO	NO	NO	NO	NO	NO	NO	NO	NO	NO	NO	NO	NO	NO	NO	NO	NO
122	66	≥65	MALE	June-20	SELF-EMPLOYMENT	MARRIED	>3	ESCAPE	NO	NO	NO	NO	NO	NO	NO	NO	NO	NO	NO	NO	NO	YES	NO	NO	NO	NO	NO	NO	NO	NO	NO	NO	NO	NO
123	36	[15-49]	FEMALE	June-20	CIVIL SERVANT	MARRIED	>3	RECOVERED	NO	NO	NO	NO	NO	NO	NO	NO	NO	NO	NO	NO	NO	NO	NO	NO	NO	NO	NO	NO	NO	NO	NO	NO	NO	NO
124	62	[50-64]	MALE	June-20	CIVIL SERVANT	MARRIED	>3	DEATH	YES	YES	YES	NO	YES	NO	NO	YES	NO	NO	YES	NO	NO	NO	NO	NO	NO	NO	NO	NO	NO	NO	NO	NO	NO	NO
125	59	[50-64]	FEMALE	June-20	HOUSEKEEPER	MARRIED	<=3	RECOVERED	NO	NO	NO	NO	NO	NO	NO	NO	NO	NO	NO	NO	NO	YES	NO	NO	NO	NO	NO	NO	NO	NO	NO	NO	NO	NO
126	63	[50-64]	FEMALE	June-20	FARMER/TRADER	WIDOW	>3	DEATH	NO	YES	YES	YES	NO	NO	NO	NO	NO	YES	NO	NO	NO	NO	NO	YES	NO	NO	NO	NO	NO	NO	NO	NO	NO	NO
127	60	[50-64]	MALE	June-20	RELIGIOUS	MARRIED	>3	RECOVERED	YES	YES	YES	NO	NO	NO	NO	YES	NO	YES	NO	NO	NO	NO	NO	NO	NO	NO	NO	NO	NO	NO	NO	NO	NO	NO
128	71	≥65	MALE	June-20	SELF-EMPLOYMENT	MARRIED	>3	DEATH	YES	YES	YES	NO	NO	YES	YES	NO	NO	NO	NO	NO	NO	NO	NO	YES	NO	NO	NO	NO	NO	NO	NO	NO	NO	NO
129	73	≥65	MALE	June-20	PENSIONNER	MARRIED	<=3	DEATH	YES	YES	YES	NO	NO	NO	NO	NO	YES	NO	YES	YES	NO	YES	NO	NO	NO	NO	NO	NO	NO	NO	NO	NO	NO	YES
130	60	[50-64]	MALE	June-20	PENSIONNER	MARRIED	<=3	TRANSFERRED	NO	NO	NO	NO	NO	NO	NO	NO	NO	NO	NO	NO	NO	NO	NO	YES	NO	NO	NO	NO	NO	NO	NO	NO	NO	NO
131	51	[50-64]	FEMALE	June-20	HOUSEKEEPER	MARRIED	<=3	RECOVERED	NO	NO	NO	NO	NO	NO	NO	NO	NO	NO	NO	NO	NO	YES	NO	NO	NO	NO	NO	NO	NO	NO	NO	NO	NO	NO
132	58	[50-64]	MALE	June-20	RELIGIOUS	MARRIED	>3	TRANSFERRED	NO	NO	NO	NO	NO	NO	NO	NO	NO	NO	NO	NO	NO	NO	NO	NO	NO	NO	NO	NO	NO	NO	NO	NO	NO	NO
133	71	≥65	MALE	June-20	PENSIONNER	MARRIED	>3	DEATH	YES	NO	YES	NO	YES	NO	NO	YES	NO	NO	NO	NO	NO	NO	YES	NO	NO	NO	NO	NO	NO	NO	NO	NO	NO	NO
134	67	≥65	MALE	June-20	HEALTH PROFESSIONAL	MARRIED	>3	RECOVERED	YES	YES	YES	NO	NO	NO	NO	YES	NO	YES	NO	NO	NO	YES	NO	NO	NO	NO	NO	NO	NO	NO	NO	NO	NO	NO
135	46	[15-49]	MALE	June-20	ND	MARRIED	>3	RECOVERED	YES	YES	YES	NO	NO	NO	NO	NO	NO	NO	NO	NO	YES	NO	NO	NO	NO	NO	NO	NO	NO	YES	NO	NO	NO	NO
136	17	[15-49]	FEMALE	June-20	STUDENT	SINGLE	>3	RECOVERED	NO	YES	YES	NO	NO	NO	NO	NO	NO	NO	NO	YES	NO	NO	NO	NO	NO	NO	NO	NO	NO	NO	NO	NO	NO	NO
137	65	≥65	FEMALE	June-20	HOUSEKEEPER	MARRIED	>3	RECOVERED	NO	YES	YES	YES	NO	NO	NO	NO	NO	NO	YES	NO	NO	YES	NO	NO	NO	NO	NO	NO	NO	NO	NO	NO	NO	NO
138	21	[15-49]	FEMALE	June-20	STUDENT	SINGLE	<=3	RECOVERED	NO	NO	NO	NO	NO	NO	NO	YES	NO	NO	NO	NO	NO	NO	NO	NO	NO	NO	NO	NO	NO	NO	NO	NO	NO	NO
139	48	[15-49]	FEMALE	June-20	FARMER/TRADER	MARRIED	>3	RECOVERED	NO	YES	NO	NO	NO	NO	NO	NO	NO	NO	NO	NO	NO	NO	YES	NO	NO	NO	NO	NO	NO	NO	NO	NO	NO	NO
140	69	≥65	FEMALE	June-20	CIVIL SERVANT	MARRIED	>3	RECOVERED	YES	YES	YES	NO	NO	NO	NO	YES	NO	NO	YES	NO	NO	NO	YES	NO	NO	NO	NO	NO	NO	NO	NO	NO	NO	NO
141	66	≥65	FEMALE	June-20	CIVIL SERVANT	MARRIED	>3	DEATH	YES	YES	YES	YES	YES	YES	YES	YES	YES	YES	YES	YES	YES	NO	YES	NO	NO	NO	NO	NO	NO	NO	NO	NO	NO	NO
142	57	[50-64]	MALE	June-20	PENSIONNER	MARRIED	>3	DEATH	YES	YES	YES	NO	NO	NO	NO	NO	YES	NO	YES	NO	NO	YES	NO	NO	NO	NO	NO	NO	NO	NO	NO	NO	NO	NO
143	64	[50-64]	MALE	June-20	HEALTH PROFESSIONAL	MARRIED	>3	DEATH	YES	YES	NO	NO	NO	NO	NO	NO	NO	NO	NO	NO	NO	NO	NO	NO	NO	NO	NO	YES	NO	NO	NO	NO	NO	NO
144	56	[50-64]	MALE	June-20	PENSIONNER	MARRIED	<=3	RECOVERED	YES	YES	YES	NO	NO	NO	NO	YES	NO	NO	NO	NO	NO	NO	NO	NO	NO	NO	NO	NO	YES	NO	NO	NO	NO	NO
145	46	[15-49]	FEMALE	June-20	HEALTH PROFESSIONAL	MARRIED	>3	RECOVERED	YES	YES	YES	NO	NO	NO	NO	NO	NO	NO	NO	NO	NO	NO	NO	NO	NO	NO	NO	NO	NO	NO	NO	NO	NO	NO
146	66	≥65	FEMALE	June-20	HOUSEKEEPER	MARRIED	>3	DEATH	YES	YES	YES	NO	NO	NO	NO	NO	NO	NO	YES	YES	NO	YES	NO	NO	NO	YES	NO	NO	NO	NO	NO	NO	NO	NO
147	66	≥65	MALE	June-20	PENSIONNER	MARRIED	>3	RECOVERED	NO	NO	NO	NO	NO	NO	NO	NO	NO	NO	NO	NO	NO	NO	YES	NO	NO	NO	NO	NO	NO	NO	NO	NO	NO	NO
148	65	≥65	MALE	June-20	FARMER/TRADER	MARRIED	>3	DEATH	NO	NO	NO	NO	NO	NO	NO	NO	NO	NO	NO	NO	NO	NO	NO	YES	NO	NO	NO	NO	NO	NO	NO	YES	NO	NO
149	24	[15-49]	FEMALE	June-20	HEALTH PROFESSIONAL	SINGLE	<=3	RECOVERED	YES	YES	YES	NO	NO	NO	NO	NO	NO	NO	NO	NO	NO	NO	NO	NO	NO	NO	NO	NO	NO	NO	NO	NO	NO	NO
150	30	[15-49]	FEMALE	June-20	HEALTH PROFESSIONAL	SINGLE	<=3	RECOVERED	YES	NO	NO	NO	NO	NO	NO	NO	NO	NO	YES	NO	YES	NO	NO	NO	NO	NO	NO	NO	NO	NO	NO	NO	NO	NO
151	33	[15-49]	FEMALE	June-20	HEALTH PROFESSIONAL	MARRIED	<=3	RECOVERED	YES	YES	YES	NO	NO	YES	NO	YES	NO	NO	YES	NO	NO	NO	NO	NO	NO	NO	NO	NO	NO	NO	NO	NO	NO	NO
152	45	[15-49]	MALE	June-20	EMPLOYEE	MARRIED	<=3	RECOVERED	NO	YES	YES	NO	NO	NO	NO	YES	NO	NO	YES	YES	NO	NO	NO	NO	NO	NO	NO	NO	NO	NO	NO	NO	NO	NO
153	30	[15-49]	MALE	June-20	EMPLOYEE	MARRIED	<=3	RECOVERED	NO	YES	NO	NO	NO	NO	NO	NO	NO	YES	YES	NO	NO	NO	NO	NO	NO	NO	NO	NO	NO	NO	NO	NO	NO	NO
154	31	[15-49]	FEMALE	June-20	HEALTH PROFESSIONAL	MARRIED	<=3	RECOVERED	YES	YES	YES	NO	NO	NO	NO	NO	NO	YES	YES	NO	NO	NO	NO	NO	NO	NO	NO	NO	NO	NO	NO	NO	NO	NO
155	40	[15-49]	FEMALE	June-20	HEALTH PROFESSIONAL	MARRIED	<=3	RECOVERED	NO	YES	YES	NO	NO	NO	NO	NO	NO	NO	YES	NO	NO	NO	NO	NO	NO	NO	NO	NO	NO	NO	NO	NO	NO	NO
156	45	[15-49]	FEMALE	June-20	HEALTH PROFESSIONAL	MARRIED	<=3	RECOVERED	NO	YES	YES	NO	NO	NO	NO	NO	NO	NO	YES	NO	NO	NO	NO	NO	NO	NO	NO	NO	NO	NO	NO	NO	NO	NO
157	28	[15-49]	FEMALE	June-20	HEALTH PROFESSIONAL	SINGLE	<=3	RECOVERED	YES	YES	YES	NO	NO	NO	NO	NO	YES	NO	YES	NO	NO	NO	NO	NO	NO	NO	NO	NO	NO	NO	NO	NO	NO	NO
158	27	[15-49]	MALE	June-20	HEALTH PROFESSIONAL	SINGLE	<=3	RECOVERED	YES	YES	YES	NO	NO	NO	NO	NO	YES	NO	YES	NO	NO	NO	NO	NO	NO	NO	NO	NO	NO	NO	NO	NO	NO	NO
159	40	[15-49]	FEMALE	June-20	HEALTH PROFESSIONAL	MARRIED	<=3	RECOVERED	YES	YES	YES	NO	YES	NO	NO	NO	NO	YES	NO	NO	NO	NO	NO	NO	NO	NO	NO	NO	NO	NO	NO	NO	NO	NO
160	34	[15-49]	FEMALE	June-20	HEALTH PROFESSIONAL	MARRIED	<=3	RECOVERED	NO	NO	NO	NO	NO	NO	NO	NO	NO	NO	NO	NO	NO	NO	NO	NO	NO	NO	NO	NO	NO	NO	NO	NO	NO	NO
161	31	[15-49]	FEMALE	June-20	HEALTH PROFESSIONAL	MARRIED	<=3	RECOVERED	NO	YES	NO	NO	NO	NO	NO	NO	YES	NO	YES	NO	NO	NO	NO	NO	NO	NO	NO	NO	NO	NO	NO	NO	NO	NO
162	32	[15-49]	FEMALE	June-20	HEALTH PROFESSIONAL	MARRIED	<=3	RECOVERED	NO	NO	NO	NO	NO	NO	NO	NO	NO	NO	NO	NO	NO	NO	NO	NO	NO	NO	NO	NO	NO	NO	NO	NO	NO	NO
163	23	[15-49]	FEMALE	June-20	HEALTH PROFESSIONAL	SINGLE	<=3	RECOVERED	NO	NO	NO	NO	NO	NO	NO	NO	NO	NO	NO	NO	NO	NO	NO	NO	NO	NO	NO	NO	NO	NO	NO	NO	NO	NO
164	49	[15-49]	FEMALE	June-20	HEALTH PROFESSIONAL	MARRIED	<=3	RECOVERED	NO	NO	NO	NO	NO	NO	NO	NO	NO	NO	NO	NO	NO	NO	NO	NO	NO	NO	NO	NO	NO	NO	NO	NO	NO	NO
165	39	[15-49]	FEMALE	June-20	HEALTH PROFESSIONAL	MARRIED	<=3	RECOVERED	NO	NO	NO	NO	NO	NO	NO	NO	NO	NO	NO	NO	NO	NO	NO	NO	NO	NO	NO	NO	NO	NO	NO	NO	NO	NO
166	29	[15-49]	FEMALE	June-20	HEALTH PROFESSIONAL	MARRIED	<=3	RECOVERED	NO	NO	NO	NO	NO	NO	NO	NO	NO	NO	NO	NO	NO	NO	NO	NO	NO	NO	NO	NO	NO	NO	NO	NO	NO	NO
167	54	[50-64]	MALE	June-20	HEALTH PROFESSIONAL	MARRIED	<=3	RECOVERED	NO	NO	NO	NO	NO	NO	NO	NO	NO	NO	NO	NO	NO	NO	NO	NO	NO	NO	NO	NO	NO	NO	NO	NO	NO	NO
168	75	≥65	MALE	June-20	PENSIONNER	MARRIED	>3	RECOVERED	NO	YES	YES	NO	NO	NO	NO	NO	NO	NO	NO	NO	NO	YES	NO	NO	NO	NO	NO	NO	NO	NO	NO	NO	NO	NO
169	69	≥65	MALE	June-20	CIVIL SERVANT	MARRIED	>3	DEATH	YES	YES	YES	NO	NO	NO	NO	NO	NO	NO	YES	NO	NO	NO	YES	NO	NO	NO	NO	NO	NO	NO	NO	NO	NO	NO
170	34	[15-49]	FEMALE	June-20	HEALTH PROFESSIONAL	MARRIED	<=3	RECOVERED	NO	NO	NO	NO	NO	NO	NO	NO	NO	NO	NO	NO	NO	NO	NO	NO	NO	NO	NO	NO	NO	NO	NO	NO	NO	NO
171	54	[50-64]	MALE	June-20	ELECTROTECHNICIAN	MARRIED	<=3	DEATH	NO	NO	NO	NO	NO	NO	NO	NO	NO	NO	YES	NO	NO	NO	NO	NO	NO	NO	NO	NO	NO	YES	NO	NO	NO	NO
172	84	≥65	FEMALE	June-20	HOUSEKEEPER	MARRIED	<=3	RECOVERED	NO	YES	NO	NO	NO	NO	NO	YES	NO	NO	YES	NO	NO	NO	NO	NO	NO	NO	NO	NO	NO	NO	NO	NO	NO	NO
173	27	[15-49]	FEMALE	June-20	HEALTH PROFESSIONAL	SINGLE	<=3	RECOVERED	NO	NO	NO	NO	NO	NO	NO	NO	NO	NO	NO	NO	NO	NO	NO	NO	NO	NO	NO	NO	NO	NO	NO	NO	NO	NO
174	38	[15-49]	FEMALE	June-20	HOUSEKEEPER	MARRIED	<=3	RECOVERED	NO	YES	YES	NO	NO	NO	NO	NO	NO	NO	YES	YES	NO	NO	YES	NO	NO	NO	NO	NO	NO	NO	NO	NO	NO	NO
175	28	[15-49]	FEMALE	June-20	HEALTH PROFESSIONAL	SINGLE	<=3	RECOVERED	NO	NO	NO	NO	NO	NO	NO	NO	NO	NO	NO	NO	NO	NO	NO	NO	NO	NO	NO	NO	NO	NO	NO	NO	NO	NO
176	48	[15-49]	MALE	June-20	ND	MARRIED	>3	RECOVERED	NO	YES	YES	YES	NO	NO	NO	NO	NO	NO	NO	YES	NO	NO	YES	NO	YES	NO	NO	NO	NO	NO	NO	NO	NO	NO
177	40	[15-49]	MALE	June-20	ELECTROTECHNICIAN	MARRIED	>3	RECOVERED	YES	YES	YES	YES	YES	NO	NO	NO	NO	NO	YES	YES	NO	NO	NO	NO	NO	NO	NO	NO	NO	NO	NO	NO	NO	NO
178	54	[50-64]	MALE	June-20	ELECTROTECHNICIAN	MARRIED	<=3	RECOVERED	YES	YES	YES	NO	NO	NO	NO	YES	NO	NO	YES	NO	NO	YES	NO	NO	NO	NO	NO	NO	NO	NO	NO	NO	NO	NO
179	66	≥65	MALE	June-20	PENSIONNER	MARRIED	>3	DEATH	NO	NO	NO	NO	NO	NO	NO	NO	NO	NO	NO	NO	NO	NO	NO	NO	NO	NO	NO	NO	NO	NO	NO	NO	NO	NO
180	85	≥65	FEMALE	June-20	HOUSEKEEPER	MARRIED	<=3	DEATH	YES	YES	YES	NO	NO	NO	NO	NO	NO	NO	NO	YES	NO	NO	NO	YES	NO	NO	NO	NO	NO	YES	NO	NO	NO	NO
181	76	≥65	MALE	June-20	ELECTROTECHNICIAN	MARRIED	>3	RECOVERED	YES	YES	YES	NO	NO	NO	NO	NO	YES	NO	YES	NO	NO	NO	NO	NO	NO	NO	NO	NO	NO	NO	NO	NO	NO	NO
182	49	[15-49]	FEMALE	June-20	HEALTH PROFESSIONAL	MARRIED	<=3	RECOVERED	NO	NO	NO	NO	NO	NO	NO	NO	NO	NO	NO	NO	NO	NO	NO	NO	NO	NO	NO	NO	NO	NO	NO	NO	NO	NO
183	21	[15-49]	FEMALE	June-20	FARMER/TRADER	MARRIED	<=3	TRANSFERRED	NO	NO	NO	NO	NO	NO	NO	NO	NO	NO	NO	NO	NO	NO	NO	NO	NO	NO	NO	NO	NO	NO	NO	NO	NO	NO
184	38	[15-49]	FEMALE	June-20	HEALTH PROFESSIONAL	MARRIED	<=3	RECOVERED	NO	NO	NO	NO	NO	NO	NO	NO	NO	NO	NO	NO	NO	NO	NO	NO	NO	NO	NO	NO	NO	NO	NO	NO	NO	NO
185	50	[50-64]	FEMALE	June-20	HEALTH PROFESSIONAL	MARRIED	<=3	RECOVERED	NO	NO	NO	NO	NO	NO	NO	NO	NO	NO	NO	NO	NO	NO	NO	NO	NO	NO	NO	NO	NO	NO	NO	NO	NO	NO
186	33	[15-49]	MALE	June-20	ELECTROTECHNICIAN	MARRIED	<=3	RECOVERED	NO	NO	NO	NO	NO	NO	NO	NO	NO	NO	NO	NO	NO	NO	NO	NO	NO	NO	NO	NO	NO	NO	NO	NO	NO	NO
187	29	[15-49]	FEMALE	June-20	HEALTH PROFESSIONAL	MARRIED	<=3	RECOVERED	NO	NO	NO	NO	NO	NO	NO	NO	NO	NO	NO	NO	NO	NO	NO	NO	NO	NO	NO	NO	NO	NO	NO	NO	NO	NO
188	61	[50-64]	FEMALE	June-20	HEALTH PROFESSIONAL	MARRIED	<=3	RECOVERED	NO	NO	NO	NO	NO	NO	NO	NO	NO	NO	NO	NO	NO	NO	NO	NO	NO	NO	NO	NO	NO	NO	NO	NO	NO	NO
189	48	[15-49]	MALE	June-20	HEALTH PROFESSIONAL	MARRIED	<=3	RECOVERED	NO	NO	NO	NO	NO	NO	NO	NO	NO	NO	NO	NO	NO	NO	NO	NO	NO	NO	NO	NO	NO	NO	NO	NO	NO	NO
190	35	[15-49]	FEMALE	June-20	HEALTH PROFESSIONAL	MARRIED	<=3	RECOVERED	NO	NO	NO	NO	NO	NO	NO	NO	NO	NO	NO	NO	NO	NO	NO	NO	NO	NO	NO	NO	NO	NO	NO	NO	NO	NO
191	57	[50-64]	FEMALE	June-20	HOUSEKEEPER	MARRIED	<=3	TRANSFERRED	NO	NO	NO	NO	NO	NO	NO	NO	NO	NO	NO	NO	NO	NO	YES	NO	NO	NO	NO	NO	NO	NO	NO	NO	NO	NO
192	99	≥65	FEMALE	June-20	HOUSEKEEPER	MARRIED	<=3	DEATH	NO	YES	NO	NO	NO	NO	NO	NO	YES	NO	YES	NO	NO	YES	NO	NO	YES	NO	NO	NO	NO	YES	NO	NO	NO	NO
193	28	[15-49]	FEMALE	June-20	HEALTH PROFESSIONAL	MARRIED	<=3	RECOVERED	NO	NO	NO	NO	NO	NO	NO	NO	NO	NO	NO	NO	NO	NO	NO	NO	NO	NO	NO	NO	NO	NO	NO	NO	NO	NO
194	23	[15-49]	FEMALE	June-20	STUDENT	SINGLE	<=3	RECOVERED	NO	NO	YES	NO	NO	NO	NO	NO	NO	NO	NO	NO	YES	NO	NO	NO	NO	NO	NO	NO	NO	NO	NO	NO	NO	NO
195	64	[50-64]	MALE	June-20	ELECTROTECHNICIAN	MARRIED	>3	DEATH	YES	YES	YES	YES	NO	NO	NO	YES	NO	NO	NO	NO	NO	YES	NO	NO	NO	NO	NO	NO	NO	NO	NO	NO	NO	NO
196	22	[15-49]	FEMALE	June-20	HOUSEKEEPER	SINGLE	<=3	RECOVERED	NO	NO	NO	NO	NO	NO	NO	NO	NO	NO	NO	NO	NO	NO	NO	NO	NO	NO	NO	NO	NO	NO	NO	NO	NO	NO
197	47	[15-49]	FEMALE	June-20	HEALTH PROFESSIONAL	MARRIED	<=3	RECOVERED	NO	NO	NO	NO	NO	NO	NO	NO	NO	NO	NO	NO	NO	NO	NO	NO	NO	NO	NO	NO	NO	NO	NO	NO	NO	NO
198	54	[50-64]	MALE	June-20	CIVIL SERVANT	MARRIED	>3	RECOVERED	NO	NO	NO	NO	NO	NO	NO	NO	NO	NO	NO	NO	NO	NO	NO	NO	NO	NO	NO	NO	NO	NO	NO	NO	NO	NO
199	36	[15-49]	MALE	June-20	EMPLOYEE	SINGLE	<=3	RECOVERED	YES	NO	YES	NO	NO	NO	NO	NO	NO	NO	YES	NO	NO	NO	NO	NO	NO	NO	NO	NO	NO	YES	NO	NO	NO	NO
200	83	≥65	FEMALE	June-20	HOUSEKEEPER	MARRIED	>3	DEATH	YES	YES	YES	NO	NO	NO	NO	YES	NO	NO	YES	NO	NO	YES	NO	NO	NO	NO	NO	NO	NO	NO	NO	NO	NO	NO
201	55	[50-64]	FEMALE	July-20	HEALTH PROFESSIONAL	MARRIED	<=3	RECOVERED	NO	NO	NO	NO	NO	NO	NO	NO	NO	NO	NO	NO	NO	YES	NO	NO	NO	NO	NO	NO	NO	NO	NO	NO	NO	NO
202	93	≥65	FEMALE	July-20	HOUSEKEEPER	MARRIED	>3	DEATH	YES	YES	YES	NO	NO	NO	NO	NO	YES	NO	NO	NO	NO	YES	NO	NO	NO	NO	NO	NO	NO	NO	NO	NO	NO	NO
203	51	[50-64]	MALE	July-20	EMPLOYEE	MARRIED	>3	DEATH	YES	YES	YES	NO	NO	NO	NO	YES	NO	NO	NO	NO	NO	NO	NO	NO	NO	NO	NO	NO	NO	YES	NO	NO	NO	NO
204	62	[50-64]	FEMALE	July-20	HOUSEKEEPER	MARRIED	>3	RECOVERED	YES	NO	YES	NO	NO	NO	NO	NO	NO	NO	NO	NO	NO	NO	NO	NO	NO	NO	NO	NO	NO	NO	NO	NO	NO	NO
205	65	≥65	MALE	July-20	PENSIONNER	MARRIED	<=3	DEATH	YES	NO	YES	NO	NO	NO	NO	NO	NO	NO	NO	NO	NO	NO	NO	YES	NO	NO	NO	NO	NO	NO	NO	NO	NO	NO
206	48	[15-49]	MALE	July-20	CIVIL SERVANT	MARRIED	<=3	RECOVERED	YES	NO	YES	NO	NO	NO	NO	NO	NO	NO	NO	NO	NO	NO	NO	NO	YES	NO	NO	NO	NO	NO	NO	NO	NO	NO
207	60	[50-64]	MALE	July-20	ELECTROTECHNICIAN	MARRIED	>3	DEATH	YES	YES	NO	NO	NO	NO	NO	NO	NO	NO	NO	YES	NO	NO	NO	NO	NO	NO	NO	NO	NO	NO	NO	NO	NO	YES
208	65	≥65	MALE	July-20	CIVIL SERVANT	MARRIED	<=3	ESCAPE	NO	NO	NO	NO	NO	NO	NO	NO	NO	NO	NO	NO	NO	YES	NO	NO	NO	NO	NO	NO	NO	NO	NO	NO	NO	NO
209	62	[50-64]	MALE	July-20	CIVIL SERVANT	MARRIED	>3	RECOVERED	NO	YES	NO	NO	NO	NO	NO	NO	YES	NO	YES	YES	NO	NO	YES	NO	NO	NO	NO	NO	NO	NO	NO	NO	NO	NO
210	74	≥65	MALE	July-20	PENSIONNER	MARRIED	>3	DEATH	NO	NO	NO	NO	NO	NO	NO	NO	NO	NO	NO	NO	NO	NO	YES	NO	NO	NO	NO	NO	NO	NO	NO	NO	NO	NO
211	71	≥65	MALE	July-20	PENSIONNER	MARRIED	<=3	ESCAPE	NO	NO	NO	NO	NO	NO	NO	NO	NO	NO	NO	NO	NO	NO	NO	NO	NO	NO	NO	NO	NO	NO	NO	NO	NO	NO
212	53	[50-64]	MALE	July-20	PENSIONNER	MARRIED	>3	ESCAPE	NO	NO	NO	NO	NO	NO	NO	NO	NO	NO	NO	NO	NO	NO	NO	NO	NO	NO	NO	NO	NO	NO	NO	NO	NO	NO
213	60	[50-64]	MALE	July-20	RELIGIOUS	MARRIED	>3	DEATH	NO	YES	YES	NO	NO	NO	NO	NO	YES	NO	YES	YES	NO	NO	NO	NO	NO	NO	NO	NO	NO	NO	NO	NO	NO	NO
214	84	≥65	FEMALE	July-20	HOUSEKEEPER	MARRIED	<=3	RECOVERED	NO	YES	YES	NO	NO	NO	NO	YES	YES	NO	NO	NO	NO	NO	YES	NO	NO	NO	NO	NO	NO	NO	NO	NO	NO	NO
215	56	[50-64]	FEMALE	July-20	CIVIL SERVANT	MARRIED	<=3	RECOVERED	NO	YES	YES	NO	NO	NO	NO	YES	NO	YES	NO	NO	NO	NO	YES	NO	NO	NO	NO	NO	YES	NO	NO	NO	NO	YES
216	43	[15-49]	MALE	July-20	SELF-EMPLOYMENT	MARRIED	<=3	RECOVERED	NO	YES	YES	NO	NO	NO	NO	NO	YES	NO	YES	NO	NO	NO	NO	NO	NO	NO	NO	YES	NO	YES	NO	NO	NO	NO
217	63	[50-64]	FEMALE	July-20	HOUSEKEEPER	MARRIED	<=3	DEATH	YES	YES	YES	NO	NO	NO	NO	YES	NO	NO	YES	NO	YES	NO	NO	NO	NO	NO	NO	NO	NO	YES	NO	NO	NO	YES
218	60	[50-64]	FEMALE	July-20	HOUSEKEEPER	MARRIED	>3	DEATH	NO	YES	YES	NO	NO	NO	NO	YES	NO	NO	YES	NO	NO	NO	NO	NO	NO	NO	NO	NO	NO	NO	NO	NO	NO	NO
219	63	[50-64]	FEMALE	July-20	PENSIONNER	MARRIED	>3	RECOVERED	NO	YES	YES	NO	NO	NO	NO	YES	NO	YES	YES	NO	NO	NO	NO	YES	NO	YES	NO	NO	NO	NO	NO	NO	NO	NO
220	64	[50-64]	FEMALE	July-20	HOUSEKEEPER	MARRIED	>3	RECOVERED	NO	YES	YES	NO	NO	NO	NO	YES	YES	NO	YES	NO	NO	YES	NO	NO	YES	YES	NO	NO	NO	NO	NO	NO	NO	YES
221	55	[50-64]	FEMALE	July-20	CIVIL SERVANT	MARRIED	>3	DEATH	NO	YES	YES	NO	NO	NO	NO	YES	NO	NO	YES	NO	NO	NO	YES	NO	NO	NO	NO	NO	NO	NO	NO	YES	NO	NO
222	74	≥65	MALE	July-20	PENSIONNER	MARRIED	>3	TRANSFERRED	NO	NO	NO	NO	NO	NO	NO	NO	NO	NO	NO	NO	NO	NO	NO	YES	NO	NO	NO	NO	NO	NO	NO	NO	NO	NO
223	15	[15-49]	MALE	August-20	STUDENT	SINGLE	>3	RECOVERED	YES	YES	YES	NO	NO	NO	NO	YES	YES	NO	YES	YES	NO	NO	YES	NO	NO	NO	NO	NO	NO	NO	NO	NO	NO	NO
224	44	[15-49]	MALE	August-20	CIVIL SERVANT	MARRIED	>3	RECOVERED	NO	YES	YES	NO	NO	NO	NO	YES	NO	NO	NO	NO	NO	NO	YES	NO	NO	NO	NO	NO	NO	NO	NO	NO	NO	NO
225	57	[50-64]	FEMALE	August-20	HOUSEKEEPER	MARRIED	>3	RECOVERED	YES	YES	YES	NO	NO	NO	NO	YES	NO	NO	YES	NO	NO	NO	NO	NO	NO	NO	NO	NO	NO	NO	NO	NO	NO	NO
226	62	[50-64]	MALE	August-20	CIVIL SERVANT	MARRIED	>3	RECOVERED	YES	YES	NO	NO	NO	NO	YES	YES	NO	NO	YES	NO	NO	NO	NO	YES	NO	NO	NO	NO	NO	NO	NO	NO	NO	NO
227	65	≥65	MALE	August-20	PENSIONNER	MARRIED	<=3	RECOVERED	NO	YES	YES	NO	NO	NO	NO	YES	NO	YES	YES	NO	NO	YES	NO	NO	NO	NO	NO	NO	NO	NO	NO	NO	NO	NO
228	75	≥65	FEMALE	August-20	HOUSEKEEPER	MARRIED	<=3	RECOVERED	YES	YES	YES	NO	NO	NO	YES	YES	NO	NO	YES	NO	NO	NO	YES	NO	NO	NO	NO	NO	NO	NO	NO	NO	NO	NO
229	75	≥65	MALE	August-20	PENSIONNER	MARRIED	>3	RECOVERED	NO	YES	YES	NO	NO	NO	NO	YES	NO	YES	YES	YES	NO	NO	NO	NO	NO	NO	NO	NO	NO	NO	NO	NO	NO	NO
230	45	[15-49]	FEMALE	August-20	HEALTH PROFESSIONAL	MARRIED	<=3	RECOVERED	NO	YES	YES	NO	NO	NO	NO	YES	NO	NO	YES	NO	NO	NO	NO	NO	NO	NO	NO	NO	NO	NO	NO	NO	NO	NO
231	67	≥65	MALE	August-20	PENSIONNER	MARRIED	<=3	RECOVERED	YES	YES	YES	NO	NO	NO	NO	YES	NO	NO	YES	YES	NO	YES	NO	NO	NO	NO	NO	NO	NO	NO	NO	NO	NO	NO
232	51	[50-64]	FEMALE	September-20	HEALTH PROFESSIONAL	MARRIED	>3	RECOVERED	NO	YES	YES	NO	NO	NO	NO	YES	NO	YES	YES	NO	NO	NO	NO	NO	NO	NO	NO	NO	NO	NO	NO	NO	NO	NO
233	66	≥65	MALE	September-20	CIVIL SERVANT	MARRIED	>3	DEATH	NO	YES	YES	NO	NO	NO	NO	YES	NO	YES	YES	NO	NO	NO	NO	YES	NO	NO	NO	NO	NO	NO	NO	NO	NO	NO
234	68	≥65	MALE	September-20	PENSIONNER	MARRIED	>3	DEATH	YES	YES	YES	NO	NO	NO	NO	YES	NO	YES	YES	NO	NO	NO	YES	NO	NO	NO	NO	NO	NO	NO	NO	NO	NO	NO
235	43	[15-49]	MALE	September-20	CIVIL SERVANT	MARRIED	>3	RECOVERED	YES	YES	YES	NO	NO	NO	NO	YES	NO	NO	YES	YES	NO	NO	NO	NO	NO	NO	NO	NO	NO	NO	NO	NO	NO	NO
236	77	≥65	FEMALE	October-20	HOUSEKEEPER	WIDOW	>3	RECOVERED	YES	YES	YES	NO	NO	NO	NO	YES	NO	NO	YES	NO	NO	NO	NO	YES	NO	NO	NO	NO	NO	NO	NO	YES	NO	NO
237	67	≥65	FEMALE	October-20	HOUSEKEEPER	MARRIED	<=3	RECOVERED	NO	NO	YES	NO	NO	NO	NO	NO	NO	NO	YES	NO	NO	YES	NO	NO	NO	NO	NO	NO	NO	NO	NO	NO	NO	NO
238	79	≥65	FEMALE	October-20	FARMER/TRADER	MARRIED	>3	RECOVERED	NO	YES	YES	NO	NO	NO	NO	YES	NO	YES	YES	NO	NO	YES	NO	NO	NO	NO	NO	NO	NO	NO	NO	NO	NO	NO
239	72	≥65	FEMALE	October-20	HOUSEKEEPER	MARRIED	>3	DEATH	YES	YES	YES	NO	NO	NO	NO	YES	YES	YES	YES	YES	NO	NO	YES	NO	NO	NO	NO	NO	NO	NO	NO	NO	NO	NO
240	63	[50-64]	MALE	October-20	PENSIONNER	MARRIED	>3	RECOVERED	NO	YES	YES	NO	NO	NO	NO	YES	NO	YES	YES	NO	NO	NO	NO	NO	NO	NO	NO	NO	NO	NO	NO	NO	NO	NO
241	56	[50-64]	FEMALE	October-20	HOUSEKEEPER	MARRIED	>3	RECOVERED	NO	YES	YES	NO	NO	NO	NO	YES	NO	YES	YES	YES	NO	YES	NO	NO	NO	NO	NO	NO	NO	NO	NO	NO	NO	NO
242	54	[50-64]	MALE	October-20	CIVIL SERVANT	MARRIED	>3	RECOVERED	YES	YES	YES	NO	NO	NO	NO	YES	NO	YES	YES	YES	NO	NO	NO	YES	NO	NO	NO	NO	NO	NO	NO	NO	NO	NO
243	58	[50-64]	MALE	October-20	HEALTH PROFESSIONAL	MARRIED	>3	DEATH	NO	YES	YES	NO	NO	NO	NO	YES	NO	YES	YES	NO	NO	NO	NO	YES	NO	NO	NO	NO	NO	NO	NO	NO	NO	NO
244	53	[50-64]	MALE	October-20	CIVIL SERVANT	MARRIED	>3	RECOVERED	YES	YES	YES	NO	NO	NO	NO	YES	YES	YES	YES	YES	NO	YES	NO	NO	NO	NO	NO	NO	NO	NO	NO	NO	NO	NO
245	70	≥65	FEMALE	October-20	SELF-EMPLOYMENT	MARRIED	>3	DEATH	YES	YES	YES	NO	NO	NO	NO	YES	NO	YES	YES	NO	NO	YES	NO	NO	NO	NO	NO	NO	NO	NO	NO	NO	NO	NO
246	61	[50-64]	MALE	November-20	CIVIL SERVANT	MARRIED	<=3	DEATH	YES	YES	YES	NO	NO	NO	NO	YES	NO	YES	YES	NO	NO	NO	NO	NO	NO	NO	NO	NO	NO	NO	NO	NO	NO	NO
247	65	≥65	MALE	November-20	PENSIONNER	MARRIED	>3	DEATH	NO	YES	YES	NO	NO	NO	NO	YES	NO	YES	YES	YES	NO	YES	NO	NO	NO	NO	NO	NO	NO	NO	NO	NO	NO	NO
248	66	≥65	FEMALE	November-20	HOUSEKEEPER	MARRIED	>3	DEATH	NO	YES	YES	NO	NO	NO	NO	YES	NO	YES	YES	NO	NO	YES	NO	NO	NO	NO	NO	NO	NO	NO	NO	NO	NO	NO
249	63	[50-64]	FEMALE	November-20	CIVIL SERVANT	MARRIED	>3	DEATH	NO	YES	YES	NO	NO	NO	NO	YES	NO	YES	YES	YES	NO	NO	NO	NO	YES	YES	NO	NO	NO	NO	NO	NO	NO	NO
250	58	[50-64]	MALE	December-20	FARMER/TRADER	MARRIED	>3	DEATH	NO	YES	YES	NO	NO	NO	NO	YES	NO	YES	YES	YES	NO	NO	NO	YES	NO	NO	NO	NO	NO	NO	NO	NO	YES	NO
251	72	≥65	FEMALE	December-20	PENSIONNER	MARRIED	>3	DEATH	YES	YES	YES	NO	NO	NO	NO	YES	YES	YES	YES	YES	NO	NO	NO	YES	NO	NO	NO	NO	NO	NO	NO	NO	NO	NO
252	49	[15-49]	MALE	December-20	FARMER/TRADER	SINGLE	>3	DEATH	NO	YES	YES	NO	NO	NO	NO	YES	YES	YES	YES	NO	NO	NO	NO	NO	NO	NO	NO	NO	NO	NO	NO	NO	NO	NO
253	68	≥65	FEMALE	December-20	CIVIL SERVANT	MARRIED	<=3	DEATH	YES	YES	YES	YES	NO	NO	NO	YES	YES	YES	YES	YES	NO	NO	NO	YES	NO	NO	NO	NO	NO	NO	NO	NO	NO	NO
254	55	[50-64]	MALE	Janauary-21	FARMER/TRADER	MARRIED	>3	RECOVERED	NO	YES	YES	NO	NO	NO	NO	YES	YES	YES	YES	YES	NO	NO	NO	NO	NO	NO	NO	NO	NO	NO	NO	NO	NO	YES
255	72	≥65	MALE	Janauary-21	CIVIL SERVANT	MARRIED	>3	RECOVERED	YES	YES	YES	NO	NO	NO	NO	YES	YES	YES	YES	YES	NO	NO	YES	NO	NO	NO	NO	NO	NO	NO	NO	NO	NO	NO
256	58	[50-64]	FEMALE	Janauary-21	CIVIL SERVANT	SINGLE	>3	TRANSFERRED	NO	NO	NO	NO	NO	NO	NO	NO	NO	NO	NO	NO	NO	NO	NO	NO	NO	NO	YES	NO	NO	NO	NO	NO	NO	NO
257	50	[50-64]	FEMALE	Janauary-21	FARMER/TRADER	MARRIED	>3	RECOVERED	NO	YES	YES	NO	YES	NO	NO	YES	YES	YES	YES	YES	NO	NO	NO	YES	NO	NO	NO	NO	NO	NO	NO	NO	NO	NO
258	51	[50-64]	FEMALE	Janauary-21	FARMER/TRADER	MARRIED	>3	RECOVERED	NO	YES	YES	NO	NO	NO	NO	YES	YES	YES	YES	YES	NO	NO	NO	NO	NO	NO	NO	NO	NO	NO	NO	NO	NO	NO
259	68	≥65	MALE	Janauary-21	FARMER/TRADER	MARRIED	<=3	RECOVERED	NO	YES	YES	YES	YES	NO	NO	YES	YES	YES	YES	YES	YES	NO	NO	YES	NO	NO	NO	NO	NO	NO	NO	NO	NO	NO
260	48	[15-49]	MALE	Janauary-21	CIVIL SERVANT	MARRIED		RECOVERED	NO	NO	NO	NO	NO	NO	NO	YES	NO	NO	YES	NO	NO	NO	NO	YES	NO	YES	NO	NO	NO	NO	NO	NO	NO	NO
261	61	[50-64]	MALE	Janauary-21	CIVIL SERVANT	MARRIED	<=3	DEATH	YES	YES	YES	YES	YES	NO	NO	YES	NO	YES	YES	YES	NO	NO	NO	YES	NO	NO	NO	NO	NO	NO	NO	NO	NO	NO
262	66	≥65	MALE	Janauary-21	CIVIL SERVANT	MARRIED		RECOVERED	YES	YES	YES	NO	NO	NO	NO	YES	NO	YES	YES	YES	NO	NO	NO	YES	NO	NO	NO	NO	NO	NO	NO	NO	NO	NO
263	70	≥65	MALE	Janauary-21	PENSIONNER	MARRIED		DEATH	YES	YES	YES	NO	NO	NO	NO	YES	NO	YES	YES	YES	NO	NO	YES	NO	NO	NO	NO	NO	NO	NO	NO	NO	NO	NO
264	73	≥65	MALE	Janauary-21	HEALTH PROFESSIONAL	MARRIED	>3	RECOVERED	YES	YES	YES	NO	NO	NO	NO	YES	NO	YES	YES	YES	NO	NO	NO	YES	NO	NO	NO	NO	NO	NO	NO	NO	NO	NO
265	71	≥65	MALE	Janauary-21	CIVIL SERVANT	MARRIED	>3	DEATH	YES	YES	YES	NO	NO	NO	NO	YES	NO	YES	YES	NO	NO	NO	NO	YES	NO	NO	NO	YES	NO	NO	NO	NO	NO	NO
266	80	≥65	FEMALE	Janauary-21	HOUSEKEEPER	MARRIED	>3	DEATH	YES	YES	YES	NO	NO	NO	NO	YES	YES	YES	YES	YES	NO	NO	NO	YES	NO	NO	NO	NO	NO	NO	NO	NO	NO	NO
267	43	[15-49]	MALE	Janauary-21	EMPLOYEE	MARRIED	>3	DEATH	YES	YES	YES	NO	NO	NO	NO	YES	NO	YES	YES	YES	NO	NO	NO	NO	NO	NO	NO	NO	NO	NO	NO	NO	NO	NO
268	86	≥65	FEMALE	Janauary-21	HOUSEKEEPER	MARRIED	>3	DEATH	NO	YES	YES	NO	NO	NO	NO	YES	YES	YES	YES	NO	NO	YES	NO	NO	NO	NO	NO	NO	NO	NO	NO	NO	NO	NO
269	61	[50-64]	FEMALE	Janauary-21	HOUSEKEEPER	MARRIED	>3	DEATH	NO	YES	YES	NO	NO	NO	NO	YES	NO	YES	YES	NO	NO	YES	NO	NO	NO	NO	NO	NO	NO	NO	NO	NO	NO	NO
270	48	[15-49]	FEMALE	Janauary-21	HOUSEKEEPER	MARRIED	>3	DEATH	YES	YES	YES	NO	NO	NO	NO	YES	NO	YES	YES	YES	NO	NO	NO	NO	NO	NO	NO	NO	NO	NO	NO	NO	NO	NO
271	56	[50-64]	FEMALE	February-21	CIVIL SERVANT	MARRIED	>3	RECOVERED	YES	YES	YES	NO	NO	NO	NO	YES	NO	YES	YES	NO	NO	NO	NO	YES	NO	NO	NO	NO	NO	NO	NO	NO	NO	NO
272	66	≥65	MALE	February-21	CIVIL SERVANT	MARRIED	>3	DEATH	YES	YES	YES	NO	NO	NO	NO	YES	YES	YES	YES	NO	NO	NO	YES	NO	NO	NO	NO	NO	NO	NO	NO	NO	NO	NO
273	66	≥65	MALE	February-21	CIVIL SERVANT	MARRIED	>3	RECOVERED	YES	YES	YES	NO	NO	NO	NO	YES	YES	YES	YES	NO	NO	NO	NO	YES	NO	NO	NO	NO	NO	NO	NO	NO	NO	NO
274	85	≥65	FEMALE	February-21	FARMER/TRADER	MARRIED	>3	DEATH	NO	YES	YES	NO	NO	NO	NO	YES	NO	YES	YES	YES	NO	NO	YES	NO	NO	NO	NO	NO	NO	NO	NO	NO	NO	NO
275	61	[50-64]	FEMALE	February-21	HOUSEKEEPER	MARRIED	>3	RECOVERED	YES	YES	YES	NO	NO	NO	NO	YES	NO	YES	YES	NO	NO	NO	NO	YES	NO	NO	NO	NO	NO	NO	NO	NO	NO	NO
276	33	[15-49]	MALE	February-21	CIVIL SERVANT	SINGLE	>3	RECOVERED	NO	NO	NO	NO	NO	NO	NO	NO	NO	NO	YES	NO	NO	NO	NO	NO	NO	NO	NO	NO	NO	NO	NO	NO	NO	NO
277	32	[15-49]	MALE	February-21	ELECTROTECHNICIAN	MARRIED	>3	RECOVERED	YES	YES	YES	NO	NO	NO	NO	YES	NO	YES	YES	YES	NO	NO	NO	NO	NO	NO	NO	NO	NO	NO	NO	NO	NO	NO
278	57	[50-64]	MALE	February-21	CIVIL SERVANT	MARRIED	>3	RECOVERED	NO	YES	YES	YES	NO	NO	NO	YES	YES	YES	YES	YES	YES	NO	YES	NO	NO	NO	NO	NO	NO	NO	NO	NO	NO	NO
279	67	≥65	FEMALE	February-21	FARMER/TRADER	MARRIED	>3	DEATH	YES	YES	YES	YES	YES	YES	YES	YES	YES	YES	YES	YES	YES	NO	NO	YES	NO	NO	NO	NO	NO	NO	NO	NO	NO	NO
280	64	[50-64]	MALE	February-21	PENSIONNER	MARRIED	>3	DEATH	NO	YES	YES	NO	NO	YES	NO	YES	YES	YES	YES	YES	NO	NO	NO	YES	NO	NO	NO	NO	NO	NO	NO	NO	NO	NO
281	57	[50-64]	MALE	February-21	CIVIL SERVANT	MARRIED	>3	DEATH	NO	YES	YES	NO	NO	NO	NO	YES	YES	YES	YES	YES	NO	NO	NO	YES	NO	NO	NO	NO	NO	NO	NO	NO	NO	NO
282	68	≥65	FEMALE	February-21	FARMER/TRADER	WIDOW	>3	RECOVERED	YES	YES	YES	NO	NO	NO	NO	YES	NO	YES	YES	NO	NO	NO	NO	NO	NO	NO	NO	NO	NO	NO	NO	NO	NO	NO
283	71	≥65	MALE	February-21	FARMER/TRADER	MARRIED	<=3	ESCAPE	NO	NO	NO	NO	NO	NO	NO	NO	NO	NO	NO	NO	NO	NO	NO	NO	NO	NO	NO	NO	NO	NO	NO	NO	NO	NO
284	76	≥65	MALE	February-21	PENSIONNER	MARRIED	<=3	ESCAPE	NO	NO	NO	NO	NO	NO	NO	NO	NO	NO	NO	NO	NO	NO	NO	NO	NO	NO	NO	NO	NO	NO	NO	NO	NO	NO
285	74	≥65	MALE	February-21	PENSIONNER	MARRIED	>3	RECOVERED	NO	YES	NO	NO	NO	NO	NO	YES	NO	YES	YES	NO	NO	NO	NO	NO	NO	NO	NO	NO	NO	NO	NO	NO	NO	NO
286	56	[50-64]	FEMALE	February-21	HOUSEKEEPER	MARRIED	<=3	DEATH	NO	NO	NO	NO	NO	NO	NO	NO	NO	NO	NO	NO	NO	NO	NO	NO	NO	NO	NO	NO	NO	NO	NO	NO	NO	NO
287	80	≥65	MALE	February-21	PENSIONNER	MARRIED	<=3	RECOVERED	YES	YES	YES	NO	NO	NO	NO	NO	NO	NO	NO	YES	NO	NO	NO	YES	NO	NO	NO	NO	NO	NO	NO	NO	YES	NO
288	57	[50-64]	FEMALE	February-21	HEALTH PROFESSIONAL	MARRIED	>3	DEATH	YES	YES	YES	NO	NO	NO	NO	NO	NO	NO	NO	YES	NO	NO	YES	NO	NO	NO	NO	NO	NO	NO	NO	YES	NO	NO
289	65	≥65	MALE	February-21	PENSIONNER	MARRIED	<=3	RECOVERED	YES	NO	YES	YES	YES	NO	NO	NO	NO	NO	YES	YES	YES	YES	NO	NO	NO	NO	NO	NO	NO	NO	NO	NO	NO	NO
290	65	≥65	MALE	February-21	PENSIONNER	MARRIED	>3	RECOVERED	YES	NO	YES	YES	YES	NO	NO	NO	NO	NO	YES	YES	YES	YES	NO	NO	NO	NO	NO	NO	NO	NO	NO	NO	NO	NO
291	74	≥65	FEMALE	February-21	HOUSEKEEPER	MARRIED	>3	DEATH	YES	NO	NO	NO	YES	NO	NO	NO	NO	NO	NO	NO	NO	NO	NO	YES	NO	NO	NO	NO	NO	NO	NO	NO	NO	NO
292	56	[50-64]	MALE	February-21	PENSIONNER	MARRIED	>3	DEATH	NO	NO	NO	NO	NO	NO	NO	NO	NO	NO	NO	NO	NO	NO	NO	YES	NO	NO	NO	NO	NO	NO	NO	NO	NO	NO
293	70	≥65	MALE	February-21	CIVIL SERVANT	MARRIED	>3	RECOVERED	YES	NO	NO	NO	NO	NO	NO	NO	NO	NO	YES	YES	NO	NO	NO	NO	NO	NO	NO	NO	NO	NO	NO	NO	NO	NO
294	29	[15-49]	MALE	February-21	CIVIL SERVANT	MARRIED	<=3	RECOVERED	NO	NO	NO	NO	NO	NO	NO	NO	NO	NO	NO	NO	NO	NO	NO	YES	NO	NO	NO	NO	NO	NO	NO	NO	NO	NO
295	60	[50-64]	FEMALE	February-21	HOUSEKEEPER	MARRIED	>3	RECOVERED	YES	NO	NO	NO	NO	NO	NO	YES	NO	NO	NO	NO	NO	YES	NO	NO	NO	NO	NO	NO	NO	NO	NO	NO	NO	NO
296	37	[15-49]	FEMALE	February-21	HEALTH PROFESSIONAL	MARRIED	>3	RECOVERED	NO	NO	NO	NO	NO	NO	NO	NO	NO	YES	YES	NO	NO	NO	NO	NO	NO	NO	NO	NO	NO	NO	NO	NO	NO	NO
297	25	[15-49]	MALE	February-21	PENSIONNER	MARRIED	>3	RECOVERED	NO	YES	YES	NO	NO	NO	NO	NO	NO	NO	YES	NO	NO	NO	NO	NO	NO	NO	NO	NO	NO	NO	NO	NO	NO	NO
298	77	≥65	MALE	February-21	HEALTH PROFESSIONAL	MARRIED	>3	DEATH	NO	NO	NO	NO	NO	NO	NO	NO	NO	NO	NO	NO	NO	NO	YES	NO	NO	NO	NO	NO	NO	NO	NO	NO	NO	NO
299	69	≥65	MALE	February-21	FARMER/TRADER	SINGLE	<=3	RECOVERED	NO	NO	NO	NO	NO	NO	NO	NO	NO	NO	NO	NO	NO	NO	NO	NO	NO	NO	NO	NO	NO	NO	NO	NO	NO	NO
300	58	[50-64]	MALE	February-21	HEALTH PROFESSIONAL	MARRIED	>3	RECOVERED	NO	NO	YES	NO	NO	NO	NO	NO	NO	NO	NO	NO	NO	NO	NO	NO	NO	NO	NO	NO	NO	NO	NO	NO	NO	NO
301	70	≥65	MALE	February-21	HEALTH PROFESSIONAL	MARRIED	<=3	RECOVERED	NO	NO	NO	NO	NO	NO	NO	NO	NO	NO	NO	NO	NO	YES	NO	NO	NO	NO	NO	NO	NO	NO	NO	NO	NO	NO
302	63	[50-64]	MALE	February-21	HEALTH PROFESSIONAL	MARRIED	<=3	RECOVERED	NO	NO	NO	NO	NO	NO	NO	NO	NO	NO	NO	NO	NO	NO	NO	NO	NO	NO	NO	NO	NO	NO	NO	NO	NO	NO
303	70	≥65	MALE	February-21	EMPLOYEE	MARRIED	<=3	RECOVERED	NO	NO	NO	NO	NO	NO	NO	NO	NO	NO	NO	NO	NO	YES	NO	NO	NO	NO	NO	NO	NO	NO	NO	NO	NO	NO
304	53	[50-64]	FEMALE	February-21	EMPLOYEE	MARRIED	<=3	RECOVERED	NO	YES	NO	NO	NO	NO	NO	YES	NO	NO	YES	NO	NO	NO	NO	NO	NO	NO	NO	NO	NO	NO	NO	NO	NO	NO
305	60	[50-64]	FEMALE	February-21	HEALTH PROFESSIONAL	SINGLE	>3	DEATH	YES	YES	NO	NO	NO	NO	NO	NO	NO	NO	NO	NO	NO	NO	YES	NO	NO	YES	NO	NO	NO	NO	NO	NO	NO	NO
306	61	[50-64]	MALE	February-21	HEALTH PROFESSIONAL	MARRIED	>3	RECOVERED	YES	YES	NO	NO	NO	NO	NO	NO	YES	NO	NO	NO	NO	NO	NO	NO	NO	NO	NO	NO	NO	NO	NO	NO	NO	NO
307	53	[50-64]	MALE	February-21	HEALTH PROFESSIONAL	SINGLE	<=3	RECOVERED	YES	YES	NO	NO	NO	NO	NO	NO	YES	NO	NO	NO	NO	NO	NO	NO	NO	NO	NO	NO	NO	NO	YES	NO	NO	NO
308	57	[50-64]	FEMALE	February-21	HEALTH PROFESSIONAL	MARRIED	>3	RECOVERED	YES	YES	YES	NO	NO	YES	NO	YES	NO	NO	NO	NO	NO	NO	YES	NO	NO	NO	NO	NO	NO	NO	NO	NO	NO	NO
309	57	[50-64]	FEMALE	February-21	HEALTH PROFESSIONAL	MARRIED	>3	RECOVERED	NO	NO	YES	NO	NO	NO	NO	NO	NO	NO	YES	YES	NO	NO	YES	NO	NO	NO	NO	NO	NO	NO	NO	NO	NO	NO
310	80	≥65	FEMALE	February-21	HEALTH PROFESSIONAL	SINGLE	<=3	RECOVERED	NO	NO	YES	NO	NO	NO	NO	NO	NO	NO	YES	YES	NO	YES	NO	NO	NO	NO	NO	NO	NO	NO	NO	NO	YES	NO
311	78	≥65	MALE	March-21	HEALTH PROFESSIONAL	MARRIED	>3	RECOVERED	NO	YES	NO	NO	NO	NO	NO	NO	NO	NO	YES	YES	NO	NO	NO	YES	NO	NO	NO	NO	NO	NO	NO	NO	NO	NO
312	70	≥65	MALE	March-21	HEALTH PROFESSIONAL	MARRIED	<=3	DEATH	NO	YES	NO	NO	NO	NO	NO	NO	NO	NO	YES	YES	NO	NO	NO	YES	NO	NO	NO	NO	NO	NO	NO	NO	YES	NO
313	65	≥65	MALE	March-21	HEALTH PROFESSIONAL	MARRIED	>3	DEATH	NO	NO	YES	NO	NO	NO	NO	NO	NO	NO	YES	NO	NO	NO	YES	NO	NO	NO	NO	NO	NO	NO	NO	NO	NO	NO
314	31	[15-49]	MALE	March-21	HEALTH PROFESSIONAL	MARRIED	>3	RECOVERED	NO	YES	YES	NO	NO	NO	NO	YES	NO	NO	NO	NO	NO	NO	NO	NO	NO	NO	NO	NO	NO	NO	NO	NO	NO	NO
315	70	≥65	MALE	March-21	HEALTH PROFESSIONAL	MARRIED	>3	DEATH	NO	NO	YES	NO	NO	NO	NO	NO	NO	NO	YES	NO	NO	YES	NO	NO	NO	NO	NO	NO	NO	NO	NO	NO	NO	NO
316	32	[15-49]	FEMALE	March-21	HEALTH PROFESSIONAL	MARRIED	>3	RECOVERED	YES	YES	NO	NO	NO	NO	NO	YES	NO	NO	NO	NO	NO	NO	NO	NO	NO	NO	NO	NO	NO	YES	NO	NO	NO	NO
317	61	[50-64]	FEMALE	March-21	HEALTH PROFESSIONAL	MARRIED	<=3	DEATH	NO	YES	NO	NO	YES	NO	NO	NO	NO	NO	YES	NO	NO	YES	NO	NO	NO	NO	NO	NO	NO	YES	YES	NO	NO	NO
318	65	≥65	MALE	March-21	HEALTH PROFESSIONAL	MARRIED	>3	DEATH	YES	NO	YES	NO	NO	NO	NO	YES	NO	NO	YES	NO	NO	NO	YES	NO	NO	NO	NO	NO	NO	NO	NO	NO	NO	NO
319	73	≥65	FEMALE	March-21	PENSIONNER	MARRIED	>3	DEATH	YES	NO	YES	NO	NO	YES	NO	NO	NO	NO	YES	NO	YES	YES	NO	NO	NO	NO	NO	NO	NO	YES	NO	NO	NO	NO
320	40	[15-49]	FEMALE	March-21	CIVIL SERVANT	MARRIED	>3	RECOVERED	NO	NO	YES	NO	NO	NO	NO	NO	NO	NO	NO	NO	NO	NO	NO	NO	NO	NO	NO	NO	NO	NO	NO	NO	NO	NO
321	71	≥65	MALE	March-21	HEALTH PROFESSIONAL	MARRIED	>3	DEATH	NO	YES	YES	NO	NO	NO	NO	NO	NO	NO	YES	NO	NO	NO	NO	NO	NO	NO	NO	NO	NO	NO	NO	NO	NO	NO
322	77	≥65	MALE	March-21	ELECTROTECHNICIAN	MARRIED	>3	RECOVERED	YES	YES	YES	NO	NO	NO	YES	NO	YES	NO	NO	NO	NO	YES	NO	NO	NO	NO	NO	NO	NO	NO	NO	NO	NO	NO
323	64	[50-64]	MALE	March-21	CIVIL SERVANT	MARRIED	>3	DEATH	YES	YES	YES	NO	NO	NO	NO	YES	NO	NO	YES	NO	YES	NO	NO	NO	NO	NO	NO	NO	NO	NO	NO	NO	NO	NO
324	64	[50-64]	FEMALE	March-21	HOUSEKEEPER	MARRIED	>3	RECOVERED	YES	YES	YES	YES	NO	NO	NO	NO	YES	NO	YES	NO	NO	NO	NO	NO	NO	NO	NO	NO	NO	NO	NO	NO	YES	NO
325	71	≥65	FEMALE	March-21	HEALTH PROFESSIONAL	MARRIED	>3	RECOVERED	YES	YES	YES	NO	NO	NO	NO	NO	NO	NO	NO	NO	NO	NO	YES	NO	NO	NO	NO	NO	NO	NO	NO	NO	NO	NO
326	60	[50-64]	MALE	March-21	HOUSEKEEPER	MARRIED	>3	DEATH	YES	YES	YES	YES	NO	NO	NO	NO	NO	NO	YES	NO	NO	NO	YES	NO	NO	NO	NO	NO	NO	NO	NO	NO	NO	NO
327	36	[15-49]	FEMALE	March-21	PENSIONNER	MARRIED	>3	RECOVERED	YES	NO	YES	NO	NO	NO	NO	YES	NO	NO	YES	NO	NO	NO	NO	NO	NO	NO	NO	NO	NO	NO	NO	NO	NO	NO
328	83	≥65	FEMALE	March-21	HEALTH PROFESSIONAL	MARRIED	>3	DEATH	YES	NO	NO	YES	NO	NO	NO	YES	NO	NO	NO	NO	NO	NO	NO	YES	NO	NO	NO	NO	NO	NO	NO	NO	NO	NO
329	74	≥65	FEMALE	March-21	HOUSEKEEPER	MARRIED	>3	RECOVERED	YES	YES	YES	YES	NO	NO	NO	NO	NO	NO	NO	NO	NO	YES	NO	NO	NO	NO	NO	NO	NO	NO	NO	NO	NO	NO
330	82	≥65	MALE	March-21	CIVIL SERVANT	MARRIED	>3	DEATH	YES	YES	YES	NO	NO	NO	NO	NO	NO	NO	NO	NO	NO	NO	YES	NO	NO	NO	NO	NO	NO	NO	NO	NO	NO	NO
331	59	[50-64]	MALE	March-21	ND	MARRIED	>3	RECOVERED	NO	NO	YES	NO	NO	NO	NO	NO	NO	NO	NO	NO	NO	NO	NO	YES	NO	NO	NO	NO	NO	NO	NO	NO	NO	NO
332	81	≥65	FEMALE	March-21	ELECTROTECHNICIAN	MARRIED	>3	RECOVERED	NO	YES	YES	NO	NO	NO	NO	NO	NO	NO	NO	NO	YES	NO	NO	NO	YES	NO	NO	NO	NO	NO	YES	NO	NO	NO
333	75	≥65	FEMALE	March-21	ELECTROTECHNICIAN	MARRIED	>3	DEATH	NO	NO	YES	NO	NO	NO	NO	NO	NO	NO	NO	NO	NO	NO	YES	NO	YES	NO	NO	NO	NO	NO	NO	NO	NO	NO
334	40	[15-49]	FEMALE	March-21	ND	SINGLE	>3	RECOVERED	YES	NO	YES	NO	NO	NO	NO	YES	NO	NO	NO	YES	YES	NO	NO	NO	NO	NO	NO	NO	NO	NO	NO	NO	NO	NO
335	48	[15-49]	MALE	March-21	HOUSEKEEPER	MARRIED	<=3	RECOVERED	NO	NO	NO	NO	NO	NO	NO	NO	NO	NO	NO	NO	NO	NO	NO	NO	NO	NO	NO	NO	NO	NO	NO	NO	NO	NO
336	71	≥65	MALE	March-21	ELECTROTECHNICIAN	MARRIED	>3	RECOVERED	NO	NO	NO	NO	NO	YES	NO	NO	NO	NO	YES	NO	NO	NO	NO	YES	NO	NO	NO	NO	NO	NO	NO	NO	YES	NO
337	71	≥65	MALE	March-21	HEALTH PROFESSIONAL	MARRIED	>3	RECOVERED	YES	YES	YES	NO	NO	NO	NO	NO	NO	NO	YES	NO	NO	NO	NO	NO	NO	NO	NO	NO	NO	NO	NO	NO	NO	NO
338	72	≥65	MALE	March-21	FARMER/TRADER	MARRIED	>3	RECOVERED	YES	YES	YES	YES	NO	NO	NO	YES	NO	NO	YES	NO	NO	YES	NO	NO	NO	NO	NO	NO	NO	NO	NO	NO	NO	NO
339	45	[15-49]	MALE	March-21	HEALTH PROFESSIONAL	MARRIED	>3	RECOVERED	YES	YES	NO	NO	NO	NO	NO	NO	NO	NO	NO	YES	NO	YES	NO	NO	NO	NO	NO	NO	NO	NO	NO	NO	NO	NO
340	52	[50-64]	FEMALE	March-21	HEALTH PROFESSIONAL	MARRIED	>3	RECOVERED	YES	YES	NO	YES	YES	NO	NO	NO	NO	NO	NO	NO	NO	NO	NO	YES	NO	NO	NO	NO	NO	NO	NO	NO	NO	NO
341	69	≥65	FEMALE	March-21	ELECTROTECHNICIAN	MARRIED	>3	DEATH	NO	YES	NO	NO	NO	NO	NO	NO	NO	NO	YES	YES	NO	NO	YES	NO	YES	NO	NO	NO	NO	NO	NO	NO	NO	NO
342	44	[15-49]	FEMALE	March-21	HEALTH PROFESSIONAL	MARRIED	>3	RECOVERED	YES	YES	YES	NO	NO	NO	NO	NO	NO	NO	YES	YES	YES	NO	NO	NO	NO	NO	NO	NO	NO	NO	NO	NO	NO	NO
343	86	≥65	FEMALE	March-21	HEALTH PROFESSIONAL	MARRIED	>3	DEATH	YES	YES	YES	NO	NO	NO	NO	NO	NO	YES	YES	NO	NO	YES	NO	NO	NO	NO	NO	NO	NO	NO	NO	NO	NO	NO
344	55	[50-64]	FEMALE	March-21	PENSIONNER	MARRIED	<=3	RECOVERED	YES	YES	YES	NO	NO	NO	NO	YES	YES	NO	YES	NO	NO	NO	NO	YES	NO	NO	NO	NO	NO	NO	NO	NO	NO	NO
345	55	[50-64]	FEMALE	March-21	HEALTH PROFESSIONAL	MARRIED	>3	RECOVERED	YES	YES	YES	NO	NO	NO	NO	YES	NO	NO	YES	NO	NO	YES	NO	NO	NO	NO	NO	NO	NO	NO	NO	NO	NO	NO
346	66	≥65	MALE	March-21	HEALTH PROFESSIONAL	MARRIED	<=3	DEATH	YES	YES	YES	NO	NO	NO	NO	YES	NO	NO	YES	NO	NO	NO	YES	NO	NO	NO	NO	NO	NO	NO	NO	NO	NO	YES
347	63	[50-64]	MALE	March-21	HOUSEKEEPER	WIDOW	>3	RECOVERED	YES	YES	YES	NO	NO	NO	NO	NO	NO	NO	YES	NO	NO	YES	NO	NO	NO	NO	NO	NO	NO	NO	NO	NO	NO	NO
348	77	≥65	MALE	March-21	HOUSEKEEPER	MARRIED	<=3	RECOVERED	NO	NO	NO	NO	NO	NO	NO	YES	NO	NO	NO	NO	NO	NO	NO	YES	NO	NO	NO	NO	NO	NO	NO	NO	NO	NO
349	72	≥65	MALE	March-21	HEALTH PROFESSIONAL	MARRIED	>3	DEATH	YES	YES	YES	YES	NO	NO	NO	NO	NO	NO	NO	NO	YES	NO	YES	NO	NO	NO	NO	NO	NO	NO	NO	NO	NO	NO
350	49	[15-49]	MALE	March-21	STUDENT	MARRIED	<=3	DEATH	NO	NO	YES	NO	NO	NO	NO	NO	NO	NO	NO	NO	NO	NO	NO	NO	NO	NO	NO	NO	NO	NO	NO	YES	NO	NO
351	72	≥65	MALE	March-21	HOUSEKEEPER	MARRIED	>3	DEATH	YES	YES	YES	NO	NO	NO	NO	YES	NO	NO	NO	NO	NO	NO	YES	NO	NO	NO	NO	NO	NO	NO	NO	NO	NO	NO
352	71	≥65	MALE	March-21	HEALTH PROFESSIONAL	MARRIED	>3	DEATH	NO	YES	YES	YES	NO	NO	NO	NO	NO	NO	YES	NO	NO	NO	YES	NO	NO	NO	NO	NO	NO	NO	NO	NO	NO	NO
353	68	≥65	FEMALE	March-21	EMPLOYEE	MARRIED	>3	DEATH	NO	YES	YES	YES	NO	NO	NO	NO	YES	NO	NO	NO	NO	NO	YES	NO	NO	NO	NO	NO	NO	NO	NO	NO	NO	NO
354	65	≥65	MALE	March-21	HOUSEKEEPER	MARRIED	>3	DEATH	NO	YES	YES	YES	NO	NO	NO	NO	NO	NO	YES	NO	NO	NO	YES	NO	YES	NO	NO	NO	NO	NO	NO	NO	NO	NO
355	45	[15-49]	MALE	March-21	HEALTH PROFESSIONAL	MARRIED	>3	DEATH	YES	YES	YES	YES	NO	NO	NO	NO	YES	NO	YES	NO	NO	YES	NO	NO	NO	NO	NO	NO	NO	NO	NO	NO	NO	NO
356	74	≥65	MALE	March-21	HOUSEKEEPER	MARRIED	<=3	DEATH	YES	YES	YES	YES	NO	NO	NO	NO	NO	NO	NO	NO	NO	YES	NO	NO	NO	NO	NO	NO	NO	NO	NO	NO	NO	NO
357	61	[50-64]	MALE	March-21	EMPLOYEE	MARRIED	<=3	DEATH	YES	NO	NO	NO	NO	NO	NO	NO	NO	NO	NO	NO	NO	NO	YES	NO	NO	NO	NO	NO	NO	NO	NO	NO	NO	NO
358	68	≥65	FEMALE	March-21	HOUSEKEEPER	MARRIED	>3	DEATH	YES	YES	YES	NO	NO	NO	NO	YES	NO	NO	YES	YES	NO	YES	NO	NO	NO	NO	NO	NO	NO	NO	NO	NO	NO	NO
359	50	[50-64]	FEMALE	March-21	PENSIONNER	MARRIED	<=3	RECOVERED	YES	YES	YES	NO	NO	NO	NO	YES	NO	NO	YES	YES	NO	NO	NO	NO	NO	NO	NO	NO	NO	NO	NO	YES	NO	NO
360	34	[15-49]	FEMALE	March-21	ND	MARRIED	>3	RECOVERED	YES	YES	YES	NO	NO	NO	NO	YES	NO	NO	YES	YES	NO	NO	NO	NO	NO	NO	NO	NO	NO	NO	NO	NO	NO	NO
361	28	[15-49]	FEMALE	March-21	ND	MARRIED	>3	RECOVERED	YES	YES	YES	NO	NO	NO	NO	YES	NO	NO	YES	YES	NO	NO	NO	NO	NO	NO	NO	NO	NO	NO	NO	NO	NO	NO
362	30	[15-49]	FEMALE	March-21	ND	MARRIED	>3	RECOVERED	YES	YES	YES	NO	NO	NO	NO	YES	NO	NO	YES	YES	NO	NO	NO	NO	NO	NO	NO	NO	NO	NO	NO	NO	NO	NO
363	52	[50-64]	FEMALE	March-21	HOUSEKEEPER	MARRIED	>3	RECOVERED	YES	YES	YES	NO	NO	NO	NO	YES	NO	NO	YES	YES	NO	NO	NO	NO	NO	NO	NO	NO	NO	NO	NO	NO	NO	NO
364	25	[15-49]	FEMALE	March-21	STUDENT	MARRIED	>3	RECOVERED	YES	YES	YES	NO	NO	NO	NO	YES	NO	NO	YES	YES	NO	NO	NO	NO	NO	NO	NO	NO	NO	NO	NO	NO	NO	NO
365	31	[15-49]	FEMALE	March-21	ND	MARRIED	>3	TRANSFERRED	YES	YES	YES	NO	NO	NO	NO	YES	NO	NO	YES	YES	NO	NO	NO	NO	NO	NO	NO	NO	NO	NO	NO	NO	NO	NO
366	32	[15-49]	MALE	March-21	ND	MARRIED	<=3	TRANSFERRED	YES	YES	YES	NO	NO	NO	NO	YES	NO	NO	YES	YES	NO	NO	NO	NO	NO	NO	NO	NO	NO	NO	NO	NO	NO	NO
367	29	[15-49]	FEMALE	March-21	ND	MARRIED	>3	RECOVERED	YES	YES	YES	NO	NO	NO	NO	YES	NO	NO	YES	YES	NO	NO	NO	NO	NO	NO	NO	NO	NO	NO	NO	NO	NO	NO
368	52	[50-64]	FEMALE	March-21	HOUSEKEEPER	MARRIED	>3	RECOVERED	YES	YES	YES	NO	NO	NO	NO	YES	NO	NO	YES	YES	NO	NO	NO	NO	NO	NO	NO	NO	NO	NO	NO	NO	NO	NO
369	35	[15-49]	FEMALE	March-21	ND	MARRIED	>3	RECOVERED	YES	YES	YES	NO	NO	NO	NO	YES	NO	NO	YES	YES	NO	NO	NO	NO	NO	NO	NO	NO	NO	NO	NO	NO	NO	NO
370	33	[15-49]	FEMALE	March-21	ND	MARRIED	<=3	RECOVERED	YES	YES	YES	NO	NO	NO	NO	YES	NO	NO	YES	YES	NO	NO	NO	NO	NO	NO	NO	NO	NO	NO	NO	NO	NO	NO
371	28	[15-49]	FEMALE	April-21	ND	MARRIED	<=3	RECOVERED	YES	YES	YES	NO	NO	NO	NO	YES	NO	NO	YES	YES	NO	NO	NO	NO	NO	NO	NO	NO	NO	NO	NO	NO	NO	NO
372	45	[15-49]	FEMALE	April-21	HOUSEKEEPER	MARRIED	<=3	RECOVERED	YES	YES	YES	NO	NO	NO	NO	YES	NO	NO	YES	YES	NO	NO	NO	NO	NO	NO	NO	NO	NO	NO	NO	NO	NO	NO
373	35	[15-49]	FEMALE	April-21	ND	MARRIED	>3	TRANSFERRED	YES	YES	YES	NO	NO	NO	NO	YES	NO	NO	YES	YES	NO	NO	NO	NO	NO	NO	NO	NO	NO	NO	NO	NO	NO	NO
374	34	[15-49]	FEMALE	April-21	ND	MARRIED	>3	TRANSFERRED	YES	YES	YES	NO	NO	NO	NO	YES	NO	NO	YES	YES	NO	NO	NO	NO	NO	NO	NO	NO	NO	NO	NO	NO	NO	NO
375	40	[15-49]	MALE	April-21	ND	MARRIED	<=3	RECOVERED	YES	YES	YES	NO	NO	NO	NO	YES	NO	NO	YES	YES	NO	NO	NO	NO	NO	NO	NO	NO	NO	NO	NO	NO	NO	NO
376	36	[15-49]	MALE	April-21	ND	MARRIED	<=3	RECOVERED	YES	YES	YES	NO	NO	NO	NO	YES	NO	NO	YES	YES	NO	NO	NO	NO	NO	NO	NO	NO	NO	NO	NO	NO	NO	NO
377	42	[15-49]	FEMALE	April-21	HOUSEKEEPER	MARRIED	<=3	RECOVERED	YES	YES	YES	NO	NO	NO	NO	YES	NO	NO	YES	YES	NO	NO	NO	NO	NO	NO	NO	NO	NO	NO	NO	NO	NO	NO
378	47	[15-49]	FEMALE	April-21	HOUSEKEEPER	MARRIED	<=3	RECOVERED	YES	YES	YES	NO	NO	NO	NO	YES	NO	NO	YES	YES	NO	NO	NO	NO	NO	NO	NO	NO	NO	NO	NO	NO	NO	NO
379	34	[15-49]	FEMALE	April-21	ND	MARRIED	>3	TRANSFERRED	YES	YES	YES	NO	NO	NO	NO	YES	NO	NO	YES	YES	NO	NO	NO	NO	NO	NO	NO	NO	NO	NO	NO	NO	NO	NO
380	29	[15-49]	FEMALE	April-21	ND	MARRIED	>3	TRANSFERRED	YES	YES	YES	NO	NO	NO	NO	YES	NO	NO	YES	YES	NO	NO	NO	NO	NO	NO	NO	NO	NO	NO	NO	NO	NO	NO
381	29	[15-49]	FEMALE	April-21	ND	MARRIED	<=3	TRANSFERRED	YES	YES	YES	NO	NO	NO	NO	YES	NO	NO	YES	YES	NO	NO	NO	NO	NO	NO	NO	NO	NO	NO	NO	NO	NO	NO
382	34	[15-49]	FEMALE	April-21	ND	MARRIED	>3	RECOVERED	YES	YES	YES	NO	NO	NO	NO	YES	NO	NO	YES	YES	NO	NO	NO	NO	NO	NO	NO	NO	NO	NO	NO	NO	NO	NO
383	28	[15-49]	MALE	April-21	ND	MARRIED	<=3	RECOVERED	YES	YES	YES	NO	NO	NO	NO	YES	NO	NO	YES	YES	NO	NO	NO	NO	NO	NO	NO	NO	NO	NO	NO	NO	NO	NO
384	36	[15-49]	FEMALE	April-21	ND	MARRIED	>3	RECOVERED	YES	YES	YES	NO	NO	NO	NO	YES	NO	NO	YES	YES	NO	NO	NO	NO	NO	NO	NO	NO	NO	NO	NO	NO	NO	NO
385	25	[15-49]	FEMALE	April-21	STUDENT	MARRIED	>3	TRANSFERRED	YES	YES	YES	NO	NO	NO	NO	YES	NO	NO	YES	YES	NO	NO	NO	NO	NO	NO	NO	NO	NO	NO	NO	NO	NO	NO
386	28	[15-49]	FEMALE	April-21	ND	MARRIED	>3	TRANSFERRED	YES	YES	YES	NO	NO	NO	NO	YES	NO	NO	YES	YES	NO	NO	NO	NO	NO	NO	NO	NO	NO	NO	NO	NO	NO	NO
387	29	[15-49]	FEMALE	April-21	ND	MARRIED	>3	RECOVERED	YES	YES	YES	NO	NO	NO	NO	YES	NO	NO	YES	YES	NO	NO	NO	NO	NO	NO	NO	NO	NO	NO	NO	NO	NO	NO
388	31	[15-49]	MALE	April-21	ND	MARRIED	<=3	RECOVERED	YES	YES	YES	NO	NO	NO	NO	YES	NO	NO	YES	YES	NO	NO	NO	NO	NO	NO	NO	NO	NO	NO	NO	NO	NO	NO
389	27	[15-49]	FEMALE	April-21	ND	MARRIED	>3	RECOVERED	YES	YES	YES	NO	NO	NO	NO	YES	NO	NO	YES	YES	NO	NO	NO	NO	NO	NO	NO	NO	NO	NO	NO	NO	NO	NO
390	30	[15-49]	MALE	April-21	ND	MARRIED	<=3	RECOVERED	YES	YES	YES	NO	NO	NO	NO	YES	NO	NO	YES	YES	NO	NO	NO	NO	NO	NO	NO	NO	NO	NO	NO	NO	NO	NO
391	29	[15-49]	FEMALE	April-21	ND	MARRIED	>3	RECOVERED	YES	YES	YES	NO	NO	NO	NO	YES	NO	NO	YES	YES	NO	NO	NO	NO	NO	NO	NO	NO	NO	NO	NO	NO	NO	NO
392	36	[15-49]	FEMALE	April-21	ND	MARRIED	<=3	RECOVERED	YES	YES	YES	NO	NO	NO	NO	YES	NO	NO	YES	YES	NO	NO	NO	NO	NO	NO	NO	NO	NO	NO	NO	NO	NO	NO
393	44	[15-49]	FEMALE	April-21	HOUSEKEEPER	MARRIED	>3	TRANSFERRED	YES	YES	YES	NO	NO	NO	NO	YES	NO	NO	YES	YES	NO	YES	NO	NO	NO	NO	NO	NO	NO	NO	NO	NO	NO	NO
394	32	[15-49]	MALE	April-21	ND	MARRIED	>3	TRANSFERRED	YES	YES	YES	NO	NO	NO	NO	YES	NO	NO	YES	YES	NO	NO	NO	NO	NO	NO	NO	NO	NO	NO	NO	NO	NO	NO
395	49	[15-49]	FEMALE	April-21	HOUSEKEEPER	MARRIED	>3	RECOVERED	YES	YES	YES	NO	NO	NO	NO	YES	NO	NO	YES	YES	NO	NO	YES	NO	NO	NO	NO	NO	NO	NO	NO	NO	NO	NO
396	26	[15-49]	FEMALE	April-21	STUDENT	MARRIED	>3	RECOVERED	YES	YES	YES	NO	NO	NO	NO	YES	NO	NO	YES	YES	NO	NO	NO	NO	NO	NO	NO	NO	NO	NO	NO	NO	NO	NO
397	35	[15-49]	FEMALE	April-21	ND	MARRIED	>3	RECOVERED	YES	YES	YES	NO	NO	NO	NO	YES	NO	NO	YES	YES	NO	NO	NO	NO	NO	NO	NO	NO	NO	NO	NO	NO	NO	NO
398	33	[15-49]	MALE	April-21	ND	MARRIED	<=3	RECOVERED	YES	YES	YES	NO	NO	NO	NO	YES	NO	NO	YES	YES	NO	NO	NO	NO	NO	NO	NO	NO	NO	NO	NO	NO	NO	NO
399	24	[15-49]	FEMALE	April-21	STUDENT	MARRIED	<=3	TRANSFERRED	YES	YES	YES	NO	NO	NO	NO	YES	NO	NO	YES	YES	NO	NO	NO	NO	NO	NO	NO	NO	NO	NO	NO	NO	NO	NO
400	30	[15-49]	FEMALE	April-21	ND	MARRIED	>3	TRANSFERRED	YES	YES	YES	NO	NO	NO	NO	YES	NO	NO	YES	YES	NO	NO	NO	NO	NO	NO	NO	NO	NO	NO	NO	NO	NO	NO
401	28	[15-49]	FEMALE	April-21	ND	MARRIED	>3	TRANSFERRED	YES	YES	YES	NO	NO	NO	NO	YES	NO	NO	YES	YES	NO	NO	NO	NO	NO	NO	NO	NO	NO	NO	NO	NO	NO	NO
402	27	[15-49]	MALE	April-21	ND	MARRIED	<=3	RECOVERED	YES	YES	YES	NO	NO	NO	NO	YES	NO	NO	YES	YES	NO	NO	NO	NO	NO	NO	NO	NO	NO	NO	NO	NO	NO	NO
403	27	[15-49]	FEMALE	April-21	ND	MARRIED	<=3	RECOVERED	YES	YES	YES	NO	NO	NO	NO	YES	NO	NO	YES	YES	NO	NO	NO	NO	NO	NO	NO	NO	NO	NO	NO	NO	NO	NO
404	49	[15-49]	MALE	April-21	ND	MARRIED	<=3	RECOVERED	YES	YES	YES	NO	NO	NO	NO	YES	NO	NO	YES	YES	NO	NO	NO	NO	NO	NO	NO	NO	NO	NO	NO	NO	NO	NO
405	55	[50-64]	MALE	April-21	PENSIONNER	MARRIED	>3	TRANSFERRED	YES	YES	YES	NO	NO	NO	NO	YES	NO	NO	YES	YES	NO	NO	YES	NO	NO	NO	NO	NO	NO	NO	NO	NO	NO	NO
406	54	[50-64]	FEMALE	April-21	HOUSEKEEPER	MARRIED	>3	TRANSFERRED	YES	YES	YES	NO	NO	NO	NO	YES	NO	NO	YES	YES	NO	NO	YES	NO	NO	NO	NO	NO	NO	NO	NO	NO	NO	NO
407	53	[50-64]	FEMALE	April-21	HOUSEKEEPER	MARRIED	>3	RECOVERED	YES	YES	YES	NO	NO	NO	NO	YES	NO	NO	YES	YES	NO	NO	YES	NO	NO	NO	NO	NO	NO	NO	NO	NO	NO	NO
408	37	[15-49]	FEMALE	April-21	ND	MARRIED	>3	RECOVERED	YES	YES	YES	NO	NO	NO	NO	YES	NO	NO	YES	YES	NO	NO	NO	NO	NO	NO	NO	NO	NO	NO	NO	NO	NO	NO
409	43	[15-49]	FEMALE	April-21	HOUSEKEEPER	MARRIED	>3	RECOVERED	YES	YES	YES	NO	NO	NO	NO	YES	NO	NO	YES	YES	NO	NO	NO	NO	NO	NO	NO	NO	NO	NO	NO	NO	NO	NO
410	40	[15-49]	FEMALE	April-21	ND	MARRIED	<=3	RECOVERED	YES	YES	YES	NO	NO	NO	NO	YES	NO	NO	YES	YES	NO	NO	NO	NO	NO	NO	NO	NO	NO	NO	NO	NO	NO	NO
411	28	[15-49]	FEMALE	April-21	ND	MARRIED	>3	RECOVERED	YES	YES	YES	NO	NO	NO	NO	YES	NO	NO	YES	YES	NO	NO	NO	NO	NO	NO	NO	NO	NO	NO	NO	NO	NO	NO
412	31	[15-49]	FEMALE	April-21	ND	MARRIED	>3	RECOVERED	YES	YES	YES	NO	NO	NO	NO	YES	NO	NO	YES	YES	NO	NO	NO	NO	NO	NO	NO	NO	NO	NO	NO	NO	NO	NO
413	42	[15-49]	MALE	April-21	ND	MARRIED	>3	TRANSFERRED	YES	YES	YES	NO	NO	NO	NO	YES	NO	NO	YES	YES	NO	NO	NO	NO	NO	NO	NO	NO	NO	NO	NO	NO	NO	NO
414	78	≥65	MALE	April-21	PENSIONNER	MARRIED	<=3	TRANSFERRED	YES	YES	YES	NO	NO	NO	NO	YES	NO	NO	YES	YES	NO	NO	NO	NO	NO	NO	NO	NO	NO	NO	NO	NO	NO	NO
415	44	[15-49]	FEMALE	April-21	HOUSEKEEPER	MARRIED	>3	RECOVERED	YES	YES	YES	NO	NO	NO	NO	YES	NO	NO	YES	YES	NO	NO	NO	NO	NO	NO	NO	NO	NO	NO	NO	NO	NO	YES
416	28	[15-49]	MALE	April-21	ND	MARRIED	<=3	RECOVERED	YES	YES	YES	NO	NO	NO	NO	YES	NO	NO	YES	YES	NO	NO	NO	NO	NO	NO	NO	NO	NO	NO	NO	NO	NO	NO
417	31	[15-49]	FEMALE	April-21	ND	MARRIED	>3	RECOVERED	YES	YES	YES	NO	NO	NO	NO	YES	NO	NO	YES	YES	NO	NO	NO	NO	NO	NO	NO	NO	NO	NO	NO	NO	NO	NO
418	32	[15-49]	FEMALE	April-21	ND	MARRIED	>3	RECOVERED	YES	YES	YES	NO	NO	NO	NO	YES	NO	NO	YES	YES	NO	NO	NO	NO	NO	NO	NO	NO	NO	NO	NO	NO	NO	NO
419	32	[15-49]	MALE	April-21	ND	MARRIED	>3	TRANSFERRED	YES	YES	YES	NO	NO	NO	NO	YES	NO	NO	YES	YES	NO	NO	NO	NO	NO	NO	NO	NO	NO	NO	NO	NO	NO	NO
420	43	[15-49]	FEMALE	April-21	HOUSEKEEPER	MARRIED	>3	TRANSFERRED	YES	YES	YES	NO	NO	NO	NO	YES	NO	NO	YES	YES	NO	NO	NO	NO	NO	NO	NO	NO	NO	NO	NO	NO	NO	NO
421	32	[15-49]	FEMALE	April-21	ND	MARRIED	<=3	TRANSFERRED	YES	YES	YES	NO	NO	NO	NO	YES	NO	NO	YES	YES	NO	NO	NO	NO	NO	NO	NO	NO	NO	NO	NO	NO	NO	NO
422	35	[15-49]	FEMALE	April-21	ND	MARRIED	>3	RECOVERED	YES	YES	YES	NO	NO	NO	NO	YES	NO	NO	YES	YES	NO	NO	NO	NO	NO	NO	NO	NO	NO	NO	NO	NO	NO	NO
423	23	[15-49]	FEMALE	April-21	STUDENT	MARRIED	>3	RECOVERED	YES	YES	YES	NO	NO	NO	NO	YES	NO	NO	YES	YES	NO	NO	NO	NO	NO	NO	NO	NO	NO	NO	NO	NO	NO	NO
424	24	[15-49]	FEMALE	April-21	STUDENT	MARRIED	>3	RECOVERED	YES	YES	YES	NO	NO	NO	NO	YES	NO	NO	YES	YES	NO	NO	NO	NO	NO	NO	NO	NO	NO	NO	NO	NO	NO	NO
425	33	[15-49]	MALE	April-21	ND	MARRIED	<=3	RECOVERED	YES	YES	YES	NO	NO	NO	NO	YES	NO	NO	YES	YES	NO	NO	NO	NO	NO	NO	NO	NO	NO	NO	NO	NO	NO	NO
426	28	[15-49]	MALE	April-21	ND	MARRIED	<=3	RECOVERED	YES	YES	YES	NO	NO	NO	NO	YES	NO	NO	YES	YES	NO	NO	NO	NO	NO	NO	NO	NO	NO	NO	NO	NO	NO	NO
427	22	[15-49]	FEMALE	April-21	STUDENT	MARRIED	>3	RECOVERED	YES	YES	YES	NO	NO	NO	NO	YES	NO	NO	YES	YES	NO	NO	NO	NO	NO	NO	NO	NO	NO	NO	NO	NO	NO	NO
428	27	[15-49]	FEMALE	April-21	ND	MARRIED	>3	RECOVERED	YES	YES	YES	NO	NO	NO	NO	YES	NO	NO	YES	YES	NO	NO	NO	NO	NO	NO	NO	NO	NO	NO	NO	NO	NO	NO
429	30	[15-49]	FEMALE	April-21	ND	MARRIED	>3	RECOVERED	YES	YES	YES	NO	NO	NO	NO	YES	NO	NO	YES	YES	NO	NO	NO	NO	NO	NO	NO	NO	NO	NO	NO	NO	NO	NO
430	24	[15-49]	FEMALE	April-21	STUDENT	MARRIED	>3	RECOVERED	YES	YES	YES	NO	NO	NO	NO	YES	NO	NO	YES	YES	NO	NO	NO	NO	NO	NO	NO	NO	NO	NO	NO	NO	NO	NO
431	33	[15-49]	FEMALE	April-21	ND	MARRIED	>3	RECOVERED	YES	YES	YES	NO	NO	NO	NO	YES	NO	NO	YES	YES	NO	NO	NO	NO	NO	NO	NO	NO	NO	NO	NO	NO	NO	NO
432	28	[15-49]	FEMALE	April-21	ND	MARRIED	<=3	RECOVERED	YES	YES	YES	NO	NO	NO	NO	YES	NO	NO	YES	YES	NO	NO	NO	NO	NO	NO	NO	NO	NO	NO	NO	NO	NO	NO
433	29	[15-49]	FEMALE	April-21	ND	MARRIED	>3	RECOVERED	YES	YES	YES	NO	NO	NO	NO	YES	NO	NO	YES	YES	NO	NO	NO	NO	NO	NO	NO	NO	NO	NO	NO	NO	NO	NO
434	28	[15-49]	MALE	April-21	ND	MARRIED	<=3	RECOVERED	YES	YES	YES	NO	NO	NO	NO	YES	NO	NO	YES	YES	NO	NO	NO	NO	NO	NO	NO	NO	NO	NO	NO	NO	NO	NO
435	51	[50-64]	FEMALE	April-21	HOUSEKEEPER	MARRIED	<=3	RECOVERED	YES	YES	YES	NO	NO	NO	NO	YES	NO	NO	YES	YES	NO	NO	NO	NO	NO	NO	NO	NO	NO	NO	NO	NO	NO	NO
436	28	[15-49]	FEMALE	April-21	ND	MARRIED	<=3	RECOVERED	YES	YES	YES	NO	NO	NO	NO	YES	NO	NO	YES	YES	NO	NO	NO	NO	NO	NO	NO	NO	NO	NO	NO	NO	NO	YES
437	25	[15-49]	FEMALE	April-21	STUDENT	MARRIED	>3	RECOVERED	YES	YES	YES	NO	NO	NO	NO	YES	NO	NO	YES	YES	NO	NO	NO	NO	NO	NO	NO	NO	NO	NO	NO	NO	NO	NO
438	32	[15-49]	FEMALE	April-21	ND	MARRIED	>3	RECOVERED	YES	YES	YES	NO	NO	NO	NO	YES	NO	NO	YES	YES	NO	NO	NO	NO	NO	NO	NO	NO	NO	NO	NO	NO	NO	NO
439	34	[15-49]	FEMALE	April-21	ND	MARRIED	>3	RECOVERED	YES	YES	YES	NO	NO	NO	NO	YES	NO	NO	YES	YES	NO	NO	NO	NO	NO	NO	NO	NO	NO	NO	NO	NO	NO	NO
440	36	[15-49]	FEMALE	April-21	ND	MARRIED	>3	RECOVERED	YES	YES	YES	NO	NO	NO	NO	YES	NO	NO	YES	YES	NO	NO	NO	NO	NO	NO	NO	NO	NO	NO	NO	NO	NO	NO
441	29	[15-49]	FEMALE	April-21	ND	MARRIED	>3	RECOVERED	YES	YES	YES	NO	NO	NO	NO	YES	NO	NO	YES	YES	NO	NO	NO	NO	NO	NO	NO	NO	NO	NO	NO	NO	NO	NO
442	24	[15-49]	FEMALE	April-21	STUDENT	MARRIED	>3	RECOVERED	YES	YES	YES	NO	NO	NO	NO	YES	NO	NO	YES	YES	NO	NO	NO	NO	NO	NO	NO	NO	NO	NO	NO	NO	NO	NO
443	23	[15-49]	FEMALE	April-21	STUDENT	MARRIED	<=3	RECOVERED	YES	YES	YES	NO	NO	NO	NO	YES	NO	NO	YES	YES	NO	NO	NO	NO	NO	NO	NO	NO	NO	NO	NO	NO	NO	NO
444	44	[15-49]	FEMALE	April-21	HOUSEKEEPER	MARRIED	<=3	RECOVERED	YES	YES	YES	NO	NO	NO	NO	YES	NO	NO	YES	YES	NO	NO	NO	NO	NO	NO	NO	NO	NO	NO	NO	NO	NO	YES
445	43	[15-49]	FEMALE	April-21	HOUSEKEEPER	MARRIED	<=3	RECOVERED	YES	YES	YES	NO	NO	NO	NO	YES	NO	NO	YES	YES	NO	NO	NO	NO	NO	NO	NO	NO	NO	NO	NO	NO	NO	YES
446	33	[15-49]	FEMALE	April-21	ND	MARRIED	>3	RECOVERED	YES	YES	YES	NO	NO	NO	NO	YES	NO	NO	YES	YES	NO	NO	NO	NO	NO	NO	NO	NO	NO	NO	NO	NO	NO	NO
447	37	[15-49]	FEMALE	April-21	ND	MARRIED	<=3	RECOVERED	YES	YES	YES	NO	NO	NO	NO	YES	NO	NO	YES	YES	NO	NO	NO	NO	NO	NO	NO	NO	NO	NO	NO	NO	NO	NO
448	44	[15-49]	FEMALE	April-21	HOUSEKEEPER	MARRIED	<=3	RECOVERED	YES	YES	YES	NO	NO	NO	NO	YES	NO	NO	YES	YES	NO	NO	NO	NO	NO	NO	NO	NO	NO	NO	NO	NO	NO	NO
449	44	[15-49]	FEMALE	April-21	HOUSEKEEPER	MARRIED	<=3	RECOVERED	YES	YES	YES	NO	NO	NO	NO	YES	NO	NO	YES	YES	NO	NO	NO	NO	NO	NO	NO	NO	NO	NO	NO	NO	NO	YES
450	35	[15-49]	FEMALE	April-21	ND	MARRIED	>3	RECOVERED	YES	YES	YES	NO	NO	NO	NO	YES	NO	NO	YES	YES	NO	NO	NO	NO	NO	NO	NO	NO	NO	NO	NO	NO	NO	NO
451	35	[15-49]	FEMALE	May-21	ND	MARRIED	>3	RECOVERED	YES	YES	YES	NO	NO	NO	NO	YES	NO	NO	YES	YES	NO	NO	NO	NO	NO	NO	NO	NO	NO	NO	NO	NO	NO	NO
452	35	[15-49]	FEMALE	May-21	ND	MARRIED	>3	RECOVERED	YES	YES	YES	NO	NO	NO	NO	YES	NO	NO	YES	YES	NO	NO	NO	NO	NO	NO	NO	NO	NO	NO	NO	NO	NO	NO
453	50	[50-64]	FEMALE	May-21	HOUSEKEEPER	MARRIED	<=3	RECOVERED	YES	YES	YES	NO	NO	NO	NO	YES	NO	NO	YES	YES	NO	NO	NO	NO	NO	NO	NO	NO	NO	NO	NO	NO	NO	NO
454	28	[15-49]	FEMALE	May-21	ND	MARRIED	<=3	RECOVERED	YES	YES	YES	NO	NO	NO	NO	YES	NO	NO	YES	YES	NO	NO	NO	NO	NO	NO	NO	NO	NO	NO	NO	NO	NO	NO
455	32	[15-49]	FEMALE	May-21	ND	MARRIED	>3	RECOVERED	YES	YES	YES	NO	NO	NO	NO	YES	NO	NO	YES	YES	NO	NO	NO	NO	NO	NO	NO	NO	NO	NO	NO	NO	NO	NO
456	32	[15-49]	FEMALE	May-21	ND	MARRIED	>3	RECOVERED	YES	YES	YES	NO	NO	NO	NO	YES	NO	NO	YES	YES	NO	NO	NO	NO	NO	NO	NO	NO	NO	NO	NO	NO	NO	NO
457	34	[15-49]	FEMALE	May-21	ND	MARRIED	>3	RECOVERED	YES	YES	YES	NO	NO	NO	NO	YES	NO	NO	YES	YES	NO	NO	NO	NO	NO	NO	NO	NO	NO	NO	NO	NO	NO	NO
458	34	[15-49]	FEMALE	May-21	ND	MARRIED	<=3	RECOVERED	YES	YES	YES	NO	NO	NO	NO	YES	NO	NO	YES	YES	NO	NO	NO	NO	NO	NO	NO	NO	NO	NO	NO	NO	NO	NO
459	30	[15-49]	FEMALE	May-21	ND	MARRIED	>3	RECOVERED	YES	YES	YES	NO	NO	NO	NO	YES	NO	NO	YES	YES	NO	NO	NO	NO	NO	NO	NO	NO	NO	NO	NO	NO	NO	NO
460	44	[15-49]	FEMALE	May-21	HOUSEKEEPER	MARRIED	<=3	RECOVERED	YES	YES	YES	NO	NO	NO	NO	YES	NO	NO	YES	YES	NO	NO	NO	NO	NO	NO	NO	NO	NO	NO	NO	YES	NO	NO
461	35	[15-49]	FEMALE	May-21	ND	MARRIED	>3	RECOVERED	YES	YES	YES	NO	NO	NO	NO	YES	NO	NO	YES	YES	NO	NO	NO	NO	NO	NO	NO	NO	NO	NO	NO	NO	NO	NO
462	30	[15-49]	FEMALE	May-21	ND	MARRIED	>3	RECOVERED	YES	YES	YES	NO	NO	NO	NO	YES	NO	NO	YES	YES	NO	NO	NO	NO	NO	NO	NO	NO	NO	NO	NO	NO	NO	NO
463	28	[15-49]	FEMALE	May-21	ND	MARRIED	>3	RECOVERED	YES	YES	YES	NO	NO	NO	NO	YES	NO	NO	YES	YES	NO	NO	NO	NO	NO	NO	NO	NO	NO	NO	NO	NO	NO	NO
464	22	[15-49]	FEMALE	May-21	STUDENT	MARRIED	>3	RECOVERED	YES	YES	YES	NO	NO	NO	NO	YES	NO	NO	YES	YES	NO	NO	NO	NO	NO	NO	NO	NO	NO	NO	NO	NO	NO	NO
465	35	[15-49]	MALE	May-21	ND	MARRIED	<=3	RECOVERED	YES	YES	YES	NO	NO	NO	NO	YES	NO	NO	YES	YES	NO	NO	NO	NO	NO	NO	NO	NO	NO	NO	NO	NO	NO	NO
466	23	[15-49]	FEMALE	May-21	STUDENT	MARRIED	>3	RECOVERED	YES	YES	YES	NO	NO	NO	NO	YES	NO	NO	YES	YES	NO	NO	NO	NO	NO	NO	NO	NO	NO	NO	NO	NO	NO	NO
467	23	[15-49]	FEMALE	May-21	STUDENT	MARRIED	>3	RECOVERED	YES	YES	YES	NO	NO	NO	NO	YES	NO	NO	YES	YES	NO	NO	NO	NO	NO	NO	NO	NO	NO	NO	NO	NO	NO	NO
468	23	[15-49]	FEMALE	May-21	STUDENT	MARRIED	>3	RECOVERED	YES	YES	YES	NO	NO	NO	NO	YES	NO	NO	YES	YES	NO	NO	NO	NO	NO	NO	NO	NO	NO	NO	NO	NO	NO	NO
469	23	[15-49]	FEMALE	May-21	STUDENT	MARRIED	<=3	RECOVERED	YES	YES	YES	NO	NO	NO	NO	YES	NO	NO	YES	YES	NO	NO	NO	NO	NO	NO	NO	NO	NO	NO	NO	NO	NO	NO
470	23	[15-49]	FEMALE	May-21	STUDENT	MARRIED	>3	RECOVERED	YES	YES	YES	NO	NO	NO	NO	YES	NO	NO	YES	YES	NO	NO	NO	NO	NO	NO	NO	NO	NO	NO	NO	NO	NO	NO
471	35	[15-49]	FEMALE	May-21	ND	MARRIED	>3	RECOVERED	YES	YES	YES	NO	NO	NO	NO	YES	NO	NO	YES	YES	NO	NO	NO	NO	NO	NO	NO	NO	NO	NO	NO	NO	NO	NO
472	38	[15-49]	MALE	May-21	ND	MARRIED	<=3	RECOVERED	YES	YES	YES	NO	NO	NO	NO	YES	NO	NO	YES	YES	NO	NO	NO	NO	NO	NO	NO	NO	NO	NO	NO	NO	NO	NO
473	42	[15-49]	FEMALE	May-21	HOUSEKEEPER	MARRIED	>3	RECOVERED	YES	YES	YES	NO	NO	NO	NO	YES	NO	NO	YES	YES	NO	NO	NO	NO	NO	NO	NO	NO	NO	NO	NO	NO	NO	NO
474	30	[15-49]	MALE	May-21	ND	MARRIED	<=3	RECOVERED	YES	YES	YES	NO	NO	NO	NO	YES	NO	NO	YES	YES	NO	NO	NO	NO	NO	NO	NO	NO	NO	NO	NO	NO	NO	NO
475	27	[15-49]	FEMALE	May-21	ND	MARRIED	>3	RECOVERED	YES	YES	YES	NO	NO	NO	NO	YES	NO	NO	YES	YES	NO	NO	NO	NO	NO	NO	NO	NO	NO	NO	NO	NO	NO	NO
476	27	[15-49]	FEMALE	May-21	ND	MARRIED	<=3	RECOVERED	YES	YES	YES	NO	NO	NO	NO	YES	NO	NO	YES	YES	NO	NO	NO	NO	NO	NO	NO	NO	NO	NO	NO	NO	NO	NO
477	48	[15-49]	FEMALE	May-21	HOUSEKEEPER	MARRIED	<=3	RECOVERED	YES	YES	YES	NO	NO	NO	NO	YES	NO	NO	YES	YES	NO	NO	NO	NO	NO	NO	NO	NO	NO	NO	NO	NO	NO	NO
478	45	[15-49]	MALE	May-21	ND	MARRIED	<=3	RECOVERED	YES	YES	YES	NO	NO	NO	NO	YES	NO	NO	YES	YES	NO	NO	NO	NO	NO	NO	NO	NO	NO	NO	NO	YES	NO	NO
479	28	[15-49]	FEMALE	May-21	ND	MARRIED	>3	RECOVERED	YES	YES	YES	NO	NO	NO	NO	YES	NO	NO	YES	YES	NO	NO	NO	NO	NO	NO	NO	NO	NO	NO	NO	NO	NO	NO
480	38	[15-49]	FEMALE	May-21	ND	MARRIED	<=3	RECOVERED	YES	YES	YES	NO	NO	NO	NO	YES	NO	NO	YES	YES	NO	NO	NO	NO	NO	NO	NO	NO	NO	NO	NO	NO	NO	NO
481	32	[15-49]	FEMALE	May-21	ND	MARRIED	>3	RECOVERED	YES	YES	YES	NO	NO	NO	NO	YES	NO	NO	YES	YES	NO	NO	NO	NO	NO	NO	NO	NO	NO	NO	NO	NO	NO	NO
482	33	[15-49]	FEMALE	May-21	ND	MARRIED	>3	RECOVERED	YES	YES	YES	NO	NO	NO	NO	YES	NO	NO	YES	YES	NO	NO	NO	NO	NO	NO	NO	NO	NO	NO	NO	NO	NO	NO
483	37	[15-49]	FEMALE	May-21	ND	MARRIED	>3	RECOVERED	YES	YES	YES	NO	NO	NO	NO	YES	NO	NO	YES	YES	NO	NO	NO	NO	NO	NO	NO	NO	NO	NO	NO	NO	NO	NO
484	51	[50-64]	FEMALE	May-21	HOUSEKEEPER	MARRIED	>3	RECOVERED	YES	YES	YES	NO	NO	NO	NO	YES	NO	NO	YES	YES	NO	NO	NO	NO	NO	NO	NO	NO	NO	NO	NO	NO	NO	NO
485	25	[15-49]	FEMALE	May-21	STUDENT	MARRIED	>3	RECOVERED	YES	YES	YES	NO	NO	NO	NO	YES	NO	NO	YES	YES	NO	NO	NO	NO	NO	NO	NO	NO	NO	NO	NO	NO	NO	NO
486	23	[15-49]	FEMALE	May-21	STUDENT	MARRIED	>3	RECOVERED	YES	YES	YES	NO	NO	NO	NO	YES	NO	NO	YES	YES	NO	NO	NO	NO	NO	NO	NO	NO	NO	NO	NO	NO	NO	NO
487	31	[15-49]	MALE	May-21	ND	MARRIED	<=3	RECOVERED	YES	YES	YES	NO	NO	NO	NO	YES	NO	NO	YES	YES	NO	NO	NO	NO	NO	NO	NO	NO	NO	NO	NO	NO	NO	NO
488	49	[15-49]	FEMALE	May-21	HOUSEKEEPER	MARRIED	<=3	RECOVERED	YES	YES	YES	NO	NO	NO	NO	YES	NO	NO	YES	YES	NO	YES	NO	NO	NO	NO	NO	NO	NO	NO	NO	NO	NO	NO
489	33	[15-49]	FEMALE	May-21	ND	MARRIED	>3	RECOVERED	YES	YES	YES	NO	NO	NO	NO	YES	NO	NO	YES	YES	NO	NO	NO	NO	NO	NO	NO	NO	NO	NO	NO	NO	NO	NO
490	42	[15-49]	FEMALE	May-21	HOUSEKEEPER	MARRIED	>3	RECOVERED	YES	YES	YES	NO	NO	NO	NO	YES	NO	NO	YES	YES	NO	NO	NO	NO	NO	NO	NO	NO	NO	NO	NO	NO	NO	NO
491	35	[15-49]	FEMALE	May-21	ND	MARRIED	<=3	RECOVERED	YES	YES	YES	NO	NO	NO	NO	YES	NO	NO	YES	YES	NO	NO	NO	NO	NO	NO	NO	NO	NO	NO	NO	NO	NO	NO
492	39	[15-49]	FEMALE	May-21	ND	MARRIED	>3	RECOVERED	YES	YES	YES	NO	NO	NO	NO	YES	NO	NO	YES	YES	NO	NO	NO	NO	NO	NO	NO	NO	NO	NO	NO	NO	NO	NO
493	42	[15-49]	FEMALE	May-21	HOUSEKEEPER	MARRIED	>3	RECOVERED	YES	YES	YES	NO	NO	NO	NO	YES	NO	NO	YES	YES	NO	NO	NO	NO	NO	NO	NO	NO	NO	NO	NO	NO	NO	NO
494	38	[15-49]	FEMALE	May-21	ND	MARRIED	>3	RECOVERED	YES	YES	YES	NO	NO	NO	NO	YES	NO	NO	YES	YES	NO	NO	NO	NO	NO	NO	NO	NO	NO	NO	NO	NO	NO	NO
495	30	[15-49]	FEMALE	May-21	ND	MARRIED	>3	RECOVERED	YES	YES	YES	NO	NO	NO	NO	YES	NO	NO	YES	YES	NO	NO	NO	NO	NO	NO	NO	NO	NO	NO	NO	NO	NO	NO
496	23	[15-49]	MALE	May-21	STUDENT	MARRIED	<=3	RECOVERED	YES	YES	YES	NO	NO	NO	NO	YES	NO	NO	YES	YES	NO	NO	NO	NO	NO	NO	NO	NO	NO	NO	NO	NO	NO	NO
497	23	[15-49]	FEMALE	May-21	STUDENT	MARRIED	>3	RECOVERED	YES	YES	YES	NO	NO	NO	NO	YES	NO	NO	YES	YES	NO	NO	NO	NO	NO	NO	NO	NO	NO	NO	NO	NO	NO	NO
498	25	[15-49]	FEMALE	May-21	STUDENT	MARRIED	<=3	RECOVERED	YES	YES	YES	NO	NO	NO	NO	YES	NO	NO	YES	YES	NO	NO	NO	NO	NO	NO	NO	NO	NO	NO	NO	NO	NO	NO
499	24	[15-49]	FEMALE	May-21	STUDENT	MARRIED	>3	RECOVERED	YES	YES	YES	NO	NO	NO	NO	YES	NO	NO	YES	YES	NO	NO	NO	NO	NO	NO	NO	NO	NO	NO	NO	NO	NO	NO
500	32	[15-49]	FEMALE	May-21	ND	MARRIED	>3	RECOVERED	YES	YES	YES	NO	NO	NO	NO	YES	NO	NO	YES	YES	NO	NO	NO	NO	NO	NO	NO	NO	NO	NO	NO	NO	NO	NO
501	30	[15-49]	FEMALE	May-21	ND	MARRIED	>3	RECOVERED	YES	YES	YES	NO	NO	NO	NO	YES	NO	NO	YES	YES	NO	NO	NO	NO	NO	NO	NO	NO	NO	NO	NO	NO	NO	NO
502	38	[15-49]	FEMALE	May-21	ND	MARRIED	<=3	RECOVERED	YES	YES	YES	NO	NO	NO	NO	YES	NO	NO	YES	YES	NO	NO	NO	NO	NO	NO	NO	NO	NO	NO	NO	NO	NO	NO
503	41	[15-49]	FEMALE	May-21	HOUSEKEEPER	MARRIED	>3	RECOVERED	YES	YES	YES	NO	NO	NO	NO	YES	NO	NO	YES	YES	NO	NO	NO	NO	NO	NO	NO	NO	NO	NO	NO	NO	NO	NO
504	33	[15-49]	MALE	May-21	ND	MARRIED	<=3	RECOVERED	YES	YES	YES	NO	NO	NO	NO	YES	NO	NO	YES	YES	NO	NO	NO	NO	NO	NO	NO	NO	NO	NO	NO	NO	NO	NO
505	31	[15-49]	MALE	May-21	ND	MARRIED	<=3	RECOVERED	YES	YES	YES	NO	NO	NO	NO	YES	NO	NO	YES	YES	NO	NO	NO	NO	NO	NO	NO	NO	NO	NO	NO	NO	NO	NO
506	39	[15-49]	FEMALE	May-21	ND	MARRIED	>3	RECOVERED	YES	YES	YES	NO	NO	NO	NO	YES	NO	NO	YES	YES	NO	NO	NO	NO	NO	NO	NO	NO	NO	NO	NO	NO	NO	NO
507	53	[50-64]	FEMALE	May-21	HOUSEKEEPER	MARRIED	<=3	RECOVERED	YES	YES	YES	NO	NO	NO	NO	YES	NO	NO	YES	YES	NO	YES	NO	NO	NO	NO	NO	NO	NO	NO	NO	NO	NO	NO
508	41	[15-49]	FEMALE	May-21	HOUSEKEEPER	MARRIED	>3	RECOVERED	YES	YES	YES	NO	NO	NO	NO	YES	NO	NO	YES	YES	NO	NO	NO	NO	NO	NO	NO	NO	NO	NO	NO	NO	NO	NO
509	43	[15-49]	FEMALE	May-21	HOUSEKEEPER	MARRIED	<=3	RECOVERED	YES	YES	YES	NO	NO	NO	NO	YES	NO	NO	YES	YES	NO	YES	NO	NO	NO	NO	NO	NO	NO	NO	NO	NO	NO	NO
510	27	[15-49]	FEMALE	May-21	ND	MARRIED	>3	RECOVERED	YES	YES	YES	NO	NO	NO	NO	YES	NO	NO	YES	YES	NO	NO	NO	NO	NO	NO	NO	NO	NO	NO	NO	NO	NO	NO
511	42	[15-49]	FEMALE	May-21	HOUSEKEEPER	MARRIED	>3	RECOVERED	YES	YES	YES	NO	NO	NO	NO	YES	NO	NO	YES	YES	NO	NO	NO	NO	NO	NO	NO	NO	NO	NO	NO	NO	NO	NO
512	26	[15-49]	FEMALE	May-21	ND	MARRIED	>3	RECOVERED	YES	YES	YES	NO	NO	NO	NO	YES	NO	NO	YES	YES	NO	NO	NO	NO	NO	NO	NO	NO	NO	NO	NO	NO	NO	NO
513	28	[15-49]	FEMALE	May-21	ND	MARRIED	<=3	RECOVERED	YES	YES	YES	NO	NO	NO	NO	YES	NO	NO	YES	YES	NO	NO	NO	NO	NO	NO	NO	NO	NO	NO	NO	NO	NO	NO
514	36	[15-49]	FEMALE	May-21	ND	MARRIED	>3	RECOVERED	YES	YES	YES	NO	NO	NO	NO	YES	NO	NO	YES	YES	NO	NO	NO	NO	NO	NO	NO	NO	NO	NO	NO	NO	NO	NO
515	32	[15-49]	FEMALE	May-21	ND	MARRIED	>3	RECOVERED	YES	YES	YES	NO	NO	NO	NO	YES	NO	NO	YES	YES	NO	NO	NO	NO	NO	NO	NO	NO	NO	NO	NO	NO	NO	NO
516	36	[15-49]	FEMALE	May-21	ND	MARRIED	>3	RECOVERED	YES	YES	YES	NO	NO	NO	NO	YES	NO	NO	YES	YES	NO	NO	NO	NO	NO	NO	NO	NO	NO	NO	NO	NO	NO	NO
517	28	[15-49]	MALE	May-21	ND	MARRIED	<=3	RECOVERED	YES	YES	YES	NO	NO	NO	NO	YES	NO	NO	YES	YES	NO	NO	NO	NO	NO	NO	NO	NO	NO	NO	NO	NO	NO	NO
518	31	[15-49]	MALE	May-21	ND	MARRIED	<=3	RECOVERED	YES	YES	YES	NO	NO	NO	NO	YES	NO	NO	YES	YES	NO	NO	NO	NO	NO	NO	NO	NO	NO	NO	NO	NO	NO	NO
519	30	[15-49]	FEMALE	May-21	ND	MARRIED	>3	RECOVERED	YES	YES	YES	NO	NO	NO	NO	YES	NO	NO	YES	YES	NO	NO	NO	NO	NO	NO	NO	NO	NO	NO	NO	NO	NO	NO
520	26	[15-49]	FEMALE	May-21	ND	MARRIED	<=3	RECOVERED	YES	YES	YES	NO	NO	NO	NO	YES	NO	NO	YES	YES	NO	NO	NO	NO	NO	NO	NO	NO	NO	NO	NO	NO	NO	NO
521	34	[15-49]	FEMALE	May-21	ND	MARRIED	>3	RECOVERED	YES	YES	YES	NO	NO	NO	NO	YES	NO	NO	YES	YES	NO	NO	NO	NO	NO	NO	NO	NO	NO	NO	NO	NO	NO	NO
522	29	[15-49]	FEMALE	May-21	ND	MARRIED	>3	RECOVERED	YES	YES	YES	NO	NO	NO	NO	YES	NO	NO	YES	YES	NO	NO	NO	NO	NO	NO	NO	NO	NO	NO	NO	NO	NO	NO
523	30	[15-49]	FEMALE	May-21	ND	MARRIED	>3	RECOVERED	YES	YES	YES	NO	NO	NO	NO	YES	NO	NO	YES	YES	NO	NO	NO	NO	NO	NO	NO	NO	NO	NO	NO	NO	NO	NO
524	34	[15-49]	FEMALE	May-21	ND	MARRIED	<=3	RECOVERED	YES	YES	YES	NO	NO	NO	NO	YES	NO	NO	YES	YES	NO	NO	NO	NO	NO	NO	NO	NO	NO	NO	NO	NO	NO	NO
525	26	[15-49]	FEMALE	May-21	ND	MARRIED	>3	RECOVERED	YES	YES	YES	NO	NO	NO	NO	YES	NO	NO	YES	YES	NO	NO	NO	NO	NO	NO	NO	NO	NO	NO	NO	NO	NO	NO
526	26	[15-49]	FEMALE	May-21	ND	MARRIED	>3	RECOVERED	YES	YES	YES	NO	NO	NO	NO	YES	NO	NO	YES	YES	NO	NO	NO	NO	NO	NO	NO	NO	NO	NO	NO	NO	NO	NO
527	48	[15-49]	FEMALE	May-21	HOUSEKEEPER	MARRIED	<=3	RECOVERED	YES	YES	YES	NO	NO	NO	NO	YES	NO	NO	YES	YES	NO	YES	NO	NO	NO	NO	NO	NO	NO	NO	NO	NO	NO	NO
528	54	[50-64]	FEMALE	May-21	HOUSEKEEPER	MARRIED	<=3	RECOVERED	YES	YES	YES	NO	NO	NO	NO	YES	NO	NO	YES	YES	NO	YES	NO	NO	NO	NO	NO	NO	NO	NO	NO	NO	NO	NO
529	38	[15-49]	FEMALE	May-21	ND	MARRIED	>3	RECOVERED	YES	YES	YES	NO	NO	NO	NO	YES	NO	NO	YES	YES	NO	NO	NO	NO	NO	NO	NO	NO	NO	NO	NO	NO	NO	NO
530	54	[50-64]	MALE	May-21	PENSIONNER	MARRIED	<=3	RECOVERED	YES	YES	YES	NO	NO	NO	NO	YES	NO	NO	YES	YES	NO	YES	NO	NO	NO	NO	NO	NO	NO	NO	NO	NO	NO	NO
531	54	[50-64]	MALE	June-21	PENSIONNER	MARRIED	<=3	RECOVERED	YES	YES	YES	NO	NO	NO	NO	YES	NO	NO	YES	YES	NO	YES	NO	NO	NO	NO	NO	NO	NO	NO	NO	NO	NO	NO
532	47	[15-49]	FEMALE	June-21	HOUSEKEEPER	MARRIED	<=3	RECOVERED	YES	YES	YES	NO	NO	NO	NO	YES	NO	NO	YES	YES	NO	YES	NO	NO	NO	NO	NO	NO	NO	NO	NO	NO	NO	NO
533	46	[15-49]	FEMALE	June-21	HOUSEKEEPER	MARRIED	<=3	RECOVERED	YES	YES	YES	NO	NO	NO	NO	YES	NO	NO	YES	YES	NO	YES	NO	NO	NO	NO	NO	NO	NO	NO	NO	NO	NO	NO
534	30	[15-49]	FEMALE	June-21	ND	MARRIED	>3	RECOVERED	YES	YES	YES	NO	NO	NO	NO	YES	NO	NO	YES	YES	NO	NO	NO	NO	NO	NO	NO	NO	NO	NO	NO	NO	NO	NO
535	28	[15-49]	FEMALE	June-21	ND	MARRIED	<=3	RECOVERED	YES	YES	YES	NO	NO	NO	NO	YES	NO	NO	YES	YES	NO	NO	NO	NO	NO	NO	NO	NO	NO	NO	NO	NO	NO	NO
536	30	[15-49]	FEMALE	June-21	ND	MARRIED	>3	RECOVERED	YES	YES	YES	NO	NO	NO	NO	YES	NO	NO	YES	YES	NO	NO	NO	NO	NO	NO	NO	NO	NO	NO	NO	NO	NO	NO
537	30	[15-49]	FEMALE	June-21	ND	MARRIED	>3	RECOVERED	YES	YES	YES	NO	NO	NO	NO	YES	NO	NO	YES	YES	NO	NO	NO	NO	NO	NO	NO	NO	NO	NO	NO	NO	NO	NO
538	52	[50-64]	FEMALE	June-21	HOUSEKEEPER	MARRIED	<=3	RECOVERED	YES	YES	YES	NO	NO	NO	NO	YES	NO	NO	YES	YES	NO	YES	NO	NO	NO	NO	NO	NO	NO	NO	NO	NO	NO	NO
539	30	[15-49]	FEMALE	June-21	ND	MARRIED	>3	RECOVERED	YES	YES	YES	NO	NO	NO	NO	YES	NO	NO	YES	YES	NO	NO	NO	NO	NO	NO	NO	NO	NO	NO	NO	NO	NO	NO
540	53	[50-64]	FEMALE	June-21	HOUSEKEEPER	MARRIED	<=3	RECOVERED	YES	YES	YES	NO	NO	NO	NO	YES	NO	NO	YES	YES	NO	YES	NO	NO	NO	NO	NO	NO	NO	NO	NO	NO	NO	NO
541	31	[15-49]	FEMALE	June-21	ND	MARRIED	>3	RECOVERED	YES	YES	YES	NO	NO	NO	NO	YES	NO	NO	YES	YES	NO	NO	NO	NO	NO	NO	NO	NO	NO	NO	NO	NO	NO	NO
542	28	[15-49]	FEMALE	June-21	ND	MARRIED	<=3	RECOVERED	YES	YES	YES	NO	NO	NO	NO	YES	NO	NO	YES	YES	NO	NO	NO	NO	NO	NO	NO	NO	NO	NO	NO	NO	NO	NO
543	28	[15-49]	FEMALE	June-21	ND	MARRIED	>3	RECOVERED	YES	YES	YES	NO	NO	NO	NO	YES	NO	NO	YES	YES	NO	NO	NO	NO	NO	NO	NO	NO	NO	NO	NO	NO	NO	NO
544	28	[15-49]	FEMALE	June-21	ND	MARRIED	>3	RECOVERED	YES	YES	YES	NO	NO	NO	NO	YES	NO	NO	YES	YES	NO	NO	NO	NO	NO	NO	NO	NO	NO	NO	NO	NO	NO	NO
545	28	[15-49]	FEMALE	June-21	ND	MARRIED	>3	RECOVERED	YES	YES	YES	NO	NO	NO	NO	YES	NO	NO	YES	YES	NO	NO	NO	NO	NO	NO	NO	NO	NO	NO	NO	NO	NO	NO
546	34	[15-49]	FEMALE	June-21	ND	MARRIED	<=3	RECOVERED	YES	YES	YES	NO	NO	NO	NO	YES	NO	NO	YES	YES	NO	NO	NO	NO	NO	NO	NO	NO	NO	NO	NO	NO	NO	NO
547	51	[50-64]	MALE	June-21	PENSIONNER	MARRIED	<=3	RECOVERED	YES	YES	YES	NO	NO	NO	NO	YES	NO	NO	YES	YES	NO	YES	NO	NO	NO	NO	NO	NO	NO	NO	NO	NO	NO	NO
548	37	[15-49]	FEMALE	June-21	ND	MARRIED	>3	RECOVERED	YES	YES	YES	NO	NO	NO	NO	YES	NO	NO	YES	YES	NO	NO	NO	NO	NO	NO	NO	NO	NO	NO	NO	NO	NO	NO
549	33	[15-49]	FEMALE	June-21	ND	MARRIED	>3	RECOVERED	YES	YES	YES	NO	NO	NO	NO	YES	NO	NO	YES	YES	NO	NO	NO	NO	NO	NO	NO	NO	NO	NO	NO	NO	NO	NO
550	28	[15-49]	FEMALE	June-21	ND	MARRIED	>3	RECOVERED	YES	YES	YES	NO	NO	NO	NO	YES	NO	NO	YES	YES	NO	NO	NO	NO	NO	NO	NO	NO	NO	NO	NO	NO	NO	NO
551	34	[15-49]	FEMALE	June-21	ND	MARRIED	>3	RECOVERED	YES	YES	YES	NO	NO	NO	NO	YES	NO	NO	YES	YES	NO	NO	NO	NO	NO	NO	NO	NO	NO	NO	NO	NO	NO	NO
552	27	[15-49]	FEMALE	June-21	ND	MARRIED	>3	RECOVERED	YES	YES	YES	NO	NO	NO	NO	YES	NO	NO	YES	YES	NO	NO	NO	NO	NO	NO	NO	NO	NO	NO	NO	NO	NO	NO
553	50	[50-64]	FEMALE	June-21	HOUSEKEEPER	MARRIED	<=3	RECOVERED	YES	YES	YES	NO	NO	NO	NO	YES	NO	NO	YES	YES	NO	NO	NO	NO	NO	NO	NO	NO	NO	NO	NO	NO	NO	NO
554	28	[15-49]	FEMALE	June-21	ND	MARRIED	>3	RECOVERED	YES	YES	YES	NO	NO	NO	NO	YES	NO	NO	YES	YES	NO	NO	NO	NO	NO	NO	NO	NO	NO	NO	NO	NO	NO	NO
555	25	[15-49]	FEMALE	June-21	ND	MARRIED	>3	RECOVERED	YES	YES	YES	NO	NO	NO	NO	YES	NO	NO	YES	YES	NO	NO	NO	NO	NO	NO	NO	NO	NO	NO	NO	NO	NO	NO
556	26	[15-49]	FEMALE	June-21	ND	MARRIED	>3	RECOVERED	YES	YES	YES	NO	NO	NO	NO	YES	NO	NO	YES	YES	NO	NO	NO	NO	NO	NO	NO	NO	NO	NO	NO	NO	NO	NO
557	30	[15-49]	FEMALE	June-21	ND	MARRIED	<=3	RECOVERED	YES	YES	YES	NO	NO	NO	NO	YES	NO	NO	YES	YES	NO	NO	NO	NO	NO	NO	NO	NO	NO	NO	NO	NO	NO	NO
558	28	[15-49]	FEMALE	June-21	ND	MARRIED	>3	RECOVERED	YES	YES	YES	NO	NO	NO	NO	YES	NO	NO	YES	YES	NO	NO	NO	NO	NO	NO	NO	NO	NO	NO	NO	NO	NO	NO
559	20	[15-49]	FEMALE	June-21	STUDENT	MARRIED	>3	RECOVERED	YES	YES	YES	NO	NO	NO	NO	YES	NO	NO	YES	YES	NO	NO	NO	NO	NO	NO	NO	NO	NO	NO	NO	NO	NO	NO
560	32	[15-49]	FEMALE	June-21	ND	MARRIED	>3	RECOVERED	YES	YES	YES	NO	NO	NO	NO	YES	NO	NO	YES	YES	NO	NO	NO	NO	NO	NO	NO	NO	NO	NO	NO	NO	NO	NO
561	23	[15-49]	FEMALE	June-21	STUDENT	MARRIED	>3	RECOVERED	YES	YES	YES	NO	NO	NO	NO	YES	NO	NO	YES	YES	NO	NO	NO	NO	NO	NO	NO	NO	NO	NO	NO	NO	NO	NO
562	36	[15-49]	FEMALE	June-21	ND	MARRIED	>3	RECOVERED	YES	YES	YES	NO	NO	NO	NO	YES	NO	NO	YES	YES	NO	NO	NO	NO	NO	NO	NO	NO	NO	NO	NO	NO	NO	NO
563	24	[15-49]	FEMALE	June-21	STUDENT	MARRIED	>3	RECOVERED	YES	YES	YES	NO	NO	NO	NO	YES	NO	NO	YES	YES	NO	NO	NO	NO	NO	NO	NO	NO	NO	NO	NO	NO	NO	NO
564	26	[15-49]	FEMALE	June-21	ND	MARRIED	<=3	RECOVERED	YES	YES	YES	NO	NO	NO	NO	YES	NO	NO	YES	YES	NO	NO	NO	NO	NO	NO	NO	NO	NO	NO	NO	NO	NO	NO
565	34	[15-49]	FEMALE	June-21	ND	MARRIED	>3	RECOVERED	YES	YES	YES	NO	NO	NO	NO	YES	NO	NO	YES	YES	NO	NO	NO	NO	NO	NO	NO	NO	NO	NO	NO	NO	NO	NO
566	49	[15-49]	FEMALE	June-21	HOUSEKEEPER	MARRIED	>3	RECOVERED	YES	YES	YES	NO	NO	NO	NO	YES	NO	NO	YES	YES	NO	NO	NO	NO	NO	NO	NO	NO	NO	NO	NO	NO	NO	NO
567	35	[15-49]	FEMALE	June-21	ND	MARRIED	>3	RECOVERED	YES	YES	YES	NO	NO	NO	NO	YES	NO	NO	YES	YES	NO	NO	NO	NO	NO	NO	NO	NO	NO	NO	NO	NO	NO	NO
568	28	[15-49]	FEMALE	June-21	ND	MARRIED	<=3	RECOVERED	YES	YES	YES	NO	NO	NO	NO	YES	NO	NO	YES	YES	NO	NO	NO	NO	NO	NO	NO	NO	NO	NO	NO	NO	NO	NO
569	28	[15-49]	FEMALE	June-21	ND	MARRIED	>3	RECOVERED	YES	YES	YES	NO	NO	NO	NO	YES	NO	NO	YES	YES	NO	NO	NO	NO	NO	NO	NO	NO	NO	NO	NO	NO	NO	NO
570	27	[15-49]	FEMALE	June-21	ND	MARRIED	>3	RECOVERED	YES	YES	YES	NO	NO	NO	NO	YES	NO	NO	YES	YES	NO	NO	NO	NO	NO	NO	NO	NO	NO	NO	NO	NO	NO	NO
571	28	[15-49]	FEMALE	July-21	ND	MARRIED	>3	RECOVERED	YES	YES	YES	NO	NO	NO	NO	YES	NO	NO	YES	YES	NO	NO	NO	NO	NO	NO	NO	NO	NO	NO	NO	NO	NO	NO
572	31	[15-49]	MALE	July-21	ND	MARRIED	<=3	RECOVERED	YES	YES	YES	NO	NO	NO	NO	YES	NO	NO	YES	YES	NO	NO	NO	NO	NO	NO	NO	NO	NO	NO	NO	NO	NO	NO
573	39	[15-49]	MALE	July-21	ND	MARRIED	<=3	RECOVERED	YES	YES	YES	NO	NO	NO	NO	YES	NO	NO	YES	YES	NO	NO	NO	NO	NO	NO	NO	NO	NO	NO	NO	NO	NO	NO
574	60	[50-64]	FEMALE	July-21	HOUSEKEEPER	MARRIED	>3	RECOVERED	YES	YES	YES	NO	NO	NO	NO	YES	NO	NO	YES	YES	NO	NO	NO	NO	NO	NO	NO	NO	NO	NO	NO	NO	NO	NO
575	28	[15-49]	FEMALE	July-21	ND	MARRIED	<=3	RECOVERED	YES	YES	YES	NO	NO	NO	NO	YES	NO	NO	YES	YES	NO	NO	NO	NO	NO	NO	NO	NO	NO	NO	NO	NO	NO	NO
576	31	[15-49]	FEMALE	July-21	ND	MARRIED	>3	RECOVERED	YES	YES	YES	NO	NO	NO	NO	YES	NO	NO	YES	YES	NO	NO	NO	NO	NO	NO	NO	NO	NO	NO	NO	NO	NO	NO
577	40	[15-49]	FEMALE	July-21	ND	MARRIED	>3	RECOVERED	YES	YES	YES	NO	NO	NO	NO	YES	NO	NO	YES	YES	NO	NO	NO	NO	NO	NO	NO	NO	NO	NO	NO	NO	NO	NO
578	33	[15-49]	FEMALE	July-21	ND	MARRIED	>3	RECOVERED	YES	YES	YES	NO	NO	NO	NO	YES	NO	NO	YES	YES	NO	NO	NO	NO	NO	NO	NO	NO	NO	NO	NO	NO	NO	NO
579	45	[15-49]	FEMALE	July-21	HOUSEKEEPER	MARRIED	<=3	RECOVERED	YES	YES	YES	NO	NO	NO	NO	YES	NO	NO	YES	YES	NO	NO	NO	NO	NO	NO	NO	NO	NO	NO	NO	NO	NO	NO
580	29	[15-49]	FEMALE	July-21	ND	MARRIED	>3	RECOVERED	YES	YES	YES	NO	NO	NO	NO	YES	NO	NO	YES	YES	NO	NO	NO	NO	NO	NO	NO	NO	NO	NO	NO	NO	NO	NO
581	50	[50-64]	FEMALE	July-21	HOUSEKEEPER	MARRIED	>3	RECOVERED	YES	YES	YES	NO	NO	NO	NO	YES	NO	NO	YES	YES	NO	NO	NO	NO	NO	NO	NO	NO	NO	NO	NO	NO	NO	NO
582	31	[15-49]	FEMALE	July-21	ND	MARRIED	>3	RECOVERED	YES	YES	YES	NO	NO	NO	NO	YES	NO	NO	YES	YES	NO	NO	NO	NO	NO	NO	NO	NO	NO	NO	NO	NO	NO	NO
583	30	[15-49]	FEMALE	July-21	ND	MARRIED	>3	RECOVERED	YES	YES	YES	NO	NO	NO	NO	YES	NO	NO	YES	YES	NO	NO	NO	NO	NO	NO	NO	NO	NO	NO	NO	NO	NO	NO
584	47	[15-49]	FEMALE	July-21	HOUSEKEEPER	MARRIED	>3	RECOVERED	YES	YES	YES	NO	NO	NO	NO	YES	NO	NO	YES	YES	NO	NO	NO	NO	NO	NO	NO	NO	NO	NO	NO	NO	NO	NO
585	45	[15-49]	FEMALE	July-21	HOUSEKEEPER	MARRIED	>3	RECOVERED	YES	YES	YES	NO	NO	NO	NO	YES	NO	NO	YES	YES	NO	NO	NO	NO	NO	NO	NO	NO	NO	NO	NO	NO	NO	NO
586	40	[15-49]	FEMALE	July-21	ND	MARRIED	<=3	RECOVERED	YES	YES	YES	NO	NO	NO	NO	YES	NO	NO	YES	YES	NO	NO	NO	NO	NO	NO	NO	NO	NO	NO	NO	NO	NO	NO
587	43	[15-49]	FEMALE	July-21	HOUSEKEEPER	MARRIED	>3	RECOVERED	YES	YES	YES	NO	NO	NO	NO	YES	NO	NO	YES	YES	NO	NO	NO	NO	NO	NO	NO	NO	NO	NO	NO	NO	NO	NO
588	26	[15-49]	MALE	July-21	ND	MARRIED	<=3	RECOVERED	YES	YES	YES	NO	NO	NO	NO	YES	NO	NO	YES	YES	NO	NO	NO	NO	NO	NO	NO	NO	NO	NO	NO	NO	NO	NO
589	43	[15-49]	MALE	July-21	ND	MARRIED	<=3	RECOVERED	YES	YES	YES	NO	NO	NO	NO	YES	NO	NO	YES	YES	NO	NO	NO	NO	NO	NO	NO	NO	NO	NO	NO	NO	NO	NO
590	41	[15-49]	FEMALE	July-21	HOUSEKEEPER	MARRIED	<=3	RECOVERED	YES	YES	YES	NO	NO	NO	NO	YES	NO	NO	YES	YES	NO	NO	NO	NO	NO	NO	NO	NO	NO	NO	NO	NO	NO	NO
591	37	[15-49]	FEMALE	August-21	ND	MARRIED	>3	RECOVERED	YES	YES	YES	NO	NO	NO	NO	YES	NO	NO	YES	YES	NO	NO	NO	NO	NO	NO	NO	NO	NO	NO	NO	NO	NO	NO
592	35	[15-49]	FEMALE	August-21	ND	MARRIED	>3	RECOVERED	YES	YES	YES	NO	NO	NO	NO	YES	NO	NO	YES	YES	NO	NO	NO	NO	NO	NO	NO	NO	NO	NO	NO	NO	NO	NO
593	31	[15-49]	FEMALE	August-21	ND	MARRIED	>3	RECOVERED	YES	YES	YES	NO	NO	NO	NO	YES	NO	NO	YES	YES	NO	NO	NO	NO	NO	NO	NO	NO	NO	NO	NO	NO	NO	NO
594	31	[15-49]	MALE	August-21	ND	MARRIED	<=3	RECOVERED	YES	YES	YES	NO	NO	NO	NO	YES	NO	NO	YES	YES	NO	NO	NO	NO	NO	NO	NO	NO	NO	NO	NO	NO	NO	NO
595	31	[15-49]	MALE	August-21	ND	MARRIED	<=3	RECOVERED	YES	YES	YES	NO	NO	NO	NO	YES	NO	NO	YES	YES	NO	NO	NO	NO	NO	NO	NO	NO	NO	NO	NO	NO	NO	NO
596	31	[15-49]	MALE	August-21	ND	MARRIED	<=3	RECOVERED	YES	YES	YES	NO	NO	NO	NO	YES	NO	NO	YES	YES	NO	NO	NO	NO	NO	NO	NO	NO	NO	NO	NO	NO	NO	NO
597	31	[15-49]	FEMALE	August-21	ND	MARRIED	<=3	RECOVERED	YES	YES	YES	NO	NO	NO	NO	YES	NO	NO	YES	YES	NO	NO	NO	NO	NO	NO	NO	NO	NO	NO	NO	NO	NO	NO
598	31	[15-49]	FEMALE	August-21	ND	MARRIED	>3	RECOVERED	YES	YES	YES	NO	NO	NO	NO	YES	NO	NO	YES	YES	NO	NO	NO	NO	NO	NO	NO	NO	NO	NO	NO	NO	NO	NO
599	31	[15-49]	FEMALE	August-21	ND	MARRIED	>3	RECOVERED	YES	YES	YES	NO	NO	NO	NO	YES	NO	NO	YES	YES	NO	NO	NO	NO	NO	NO	NO	NO	NO	NO	NO	NO	NO	NO
600	31	[15-49]	FEMALE	August-21	ND	MARRIED	>3	RECOVERED	YES	YES	YES	NO	NO	NO	NO	YES	NO	NO	YES	YES	NO	NO	NO	NO	NO	NO	NO	NO	NO	NO	NO	NO	NO	NO
601	31	[15-49]	FEMALE	September-21	ND	MARRIED	<=3	RECOVERED	YES	YES	YES	NO	NO	NO	NO	YES	NO	NO	YES	YES	NO	NO	NO	NO	NO	NO	NO	NO	NO	NO	NO	NO	NO	NO
602	31	[15-49]	FEMALE	September-21	ND	MARRIED	>3	RECOVERED	YES	YES	YES	NO	NO	NO	NO	YES	NO	NO	YES	YES	NO	NO	NO	NO	NO	NO	NO	NO	NO	NO	NO	NO	NO	NO
603	31	[15-49]	FEMALE	September-21	ND	MARRIED	>3	RECOVERED	YES	YES	YES	NO	NO	NO	NO	YES	NO	NO	YES	YES	NO	NO	NO	NO	NO	NO	NO	NO	NO	NO	NO	NO	NO	NO
604	31	[15-49]	FEMALE	September-21	ND	MARRIED	>3	RECOVERED	YES	YES	YES	NO	NO	NO	NO	YES	NO	NO	YES	YES	NO	NO	NO	NO	NO	NO	NO	NO	NO	NO	NO	NO	NO	NO
605	31	[15-49]	MALE	September-21	ND	MARRIED	<=3	RECOVERED	YES	YES	YES	NO	NO	NO	NO	YES	NO	NO	YES	YES	NO	NO	NO	NO	NO	NO	NO	NO	NO	NO	NO	NO	NO	NO
606	31	[15-49]	MALE	September-21	ND	MARRIED	<=3	RECOVERED	YES	YES	YES	NO	NO	NO	NO	YES	NO	NO	YES	YES	NO	NO	NO	NO	NO	NO	NO	NO	NO	NO	NO	NO	NO	NO
607	31	[15-49]	FEMALE	September-21	ND	MARRIED	>3	RECOVERED	YES	YES	YES	NO	NO	NO	NO	YES	NO	NO	YES	YES	NO	NO	NO	NO	NO	NO	NO	NO	NO	NO	NO	NO	NO	NO
608	31	[15-49]	FEMALE	September-21	ND	MARRIED	<=3	RECOVERED	YES	YES	YES	NO	NO	NO	NO	YES	NO	NO	YES	YES	NO	NO	NO	NO	NO	NO	NO	NO	NO	NO	NO	NO	NO	NO
609	31	[15-49]	FEMALE	September-21	ND	MARRIED	>3	RECOVERED	YES	YES	YES	NO	NO	NO	NO	YES	NO	NO	YES	YES	NO	NO	NO	NO	NO	NO	NO	NO	NO	NO	NO	NO	NO	NO
610	31	[15-49]	MALE	September-21	ND	MARRIED	<=3	RECOVERED	YES	YES	YES	NO	NO	NO	NO	YES	NO	NO	YES	YES	NO	NO	NO	NO	NO	NO	NO	NO	NO	NO	NO	NO	NO	NO
611	31	[15-49]	MALE	September-21	ND	MARRIED	<=3	RECOVERED	YES	YES	YES	NO	NO	NO	NO	YES	NO	NO	YES	YES	NO	NO	NO	NO	NO	NO	NO	NO	NO	NO	NO	NO	NO	NO
612	31	[15-49]	FEMALE	September-21	ND	MARRIED	<=3	RECOVERED	YES	YES	YES	NO	NO	NO	NO	YES	NO	NO	YES	YES	NO	NO	NO	NO	NO	NO	NO	NO	NO	NO	NO	NO	NO	NO
613	31	[15-49]	FEMALE	September-21	ND	MARRIED	>3	RECOVERED	YES	YES	YES	NO	NO	NO	NO	YES	NO	NO	YES	YES	NO	NO	NO	NO	NO	NO	NO	NO	NO	NO	NO	NO	NO	NO
614	31	[15-49]	FEMALE	September-21	ND	MARRIED	>3	RECOVERED	YES	YES	YES	NO	NO	NO	NO	YES	NO	NO	YES	YES	NO	NO	NO	NO	NO	NO	NO	NO	NO	NO	NO	NO	NO	NO
615	31	[15-49]	MALE	September-21	ND	MARRIED	<=3	RECOVERED	YES	YES	YES	NO	NO	NO	NO	YES	NO	NO	YES	YES	NO	NO	NO	NO	NO	NO	NO	NO	NO	NO	NO	NO	NO	NO
616	31	[15-49]	FEMALE	September-21	ND	MARRIED	>3	RECOVERED	YES	YES	YES	NO	NO	NO	NO	YES	NO	NO	YES	YES	NO	NO	NO	NO	NO	NO	NO	NO	NO	NO	NO	NO	NO	NO
617	31	[15-49]	MALE	October-21	ND	MARRIED	<=3	RECOVERED	YES	YES	YES	NO	NO	NO	NO	YES	NO	NO	YES	YES	NO	NO	NO	NO	NO	NO	NO	NO	NO	NO	NO	NO	NO	NO
618	31	[15-49]	FEMALE	October-21	ND	MARRIED	>3	RECOVERED	YES	YES	YES	NO	NO	NO	NO	YES	NO	NO	YES	YES	NO	NO	NO	NO	NO	NO	NO	NO	NO	NO	NO	NO	NO	NO
619	31	[15-49]	MALE	October-21	ND	MARRIED	<=3	RECOVERED	YES	YES	YES	NO	NO	NO	NO	YES	NO	NO	YES	YES	NO	NO	NO	NO	NO	NO	NO	NO	NO	NO	NO	NO	NO	NO
620	31	[15-49]	FEMALE	October-21	ND	MARRIED	>3	RECOVERED	YES	YES	YES	NO	NO	NO	NO	YES	NO	NO	YES	YES	NO	NO	NO	NO	NO	NO	NO	NO	NO	NO	NO	NO	NO	NO
621	31	[15-49]	FEMALE	October-21	ND	MARRIED	>3	RECOVERED	YES	YES	YES	NO	NO	NO	NO	YES	NO	NO	YES	YES	NO	NO	NO	NO	NO	NO	NO	NO	NO	NO	NO	NO	NO	NO
622	31	[15-49]	MALE	October-21	ND	MARRIED	<=3	RECOVERED	YES	YES	YES	NO	NO	NO	NO	YES	NO	NO	YES	YES	NO	NO	NO	NO	NO	NO	NO	NO	NO	NO	NO	NO	NO	NO
623	31	[15-49]	FEMALE	October-21	ND	MARRIED	<=3	RECOVERED	YES	YES	YES	NO	NO	NO	NO	YES	NO	NO	YES	YES	NO	NO	NO	NO	NO	NO	NO	NO	NO	NO	NO	NO	NO	NO
624	35	[15-49]	FEMALE	October-21	ND	MARRIED	>3	RECOVERED	YES	YES	YES	NO	NO	NO	NO	YES	NO	NO	YES	YES	NO	NO	NO	NO	NO	NO	NO	NO	NO	NO	NO	NO	NO	NO
625	23	[15-49]	FEMALE	October-21	STUDENT	MARRIED	>3	RECOVERED	YES	YES	YES	NO	NO	NO	NO	YES	NO	NO	YES	YES	NO	NO	NO	NO	NO	NO	NO	NO	NO	NO	NO	NO	NO	NO
626	34	[15-49]	FEMALE	October-21	ND	MARRIED	>3	RECOVERED	YES	YES	YES	NO	NO	NO	NO	YES	NO	NO	YES	YES	NO	NO	NO	NO	NO	NO	NO	NO	NO	NO	NO	NO	NO	NO
627	32	[15-49]	FEMALE	October-21	ND	MARRIED	>3	RECOVERED	YES	YES	YES	NO	NO	NO	NO	YES	NO	NO	YES	YES	NO	NO	NO	NO	NO	NO	NO	NO	NO	NO	NO	NO	NO	NO
628	34	[15-49]	MALE	October-21	ND	MARRIED	<=3	RECOVERED	YES	YES	YES	NO	NO	NO	NO	YES	NO	NO	YES	YES	NO	NO	NO	NO	NO	NO	NO	NO	NO	NO	NO	NO	NO	NO
629	31	[15-49]	FEMALE	October-21	ND	MARRIED	>3	RECOVERED	YES	YES	YES	NO	NO	NO	NO	YES	NO	NO	YES	YES	NO	NO	NO	NO	NO	NO	NO	NO	NO	NO	NO	NO	NO	NO
630	31	[15-49]	FEMALE	October-21	ND	MARRIED	<=3	RECOVERED	YES	YES	YES	NO	NO	NO	NO	YES	NO	NO	YES	YES	NO	NO	NO	NO	NO	NO	NO	NO	NO	NO	NO	NO	NO	NO
631	31	[15-49]	FEMALE	October-21	ND	MARRIED	>3	RECOVERED	YES	YES	YES	NO	NO	NO	NO	YES	NO	NO	YES	YES	NO	NO	NO	NO	NO	NO	NO	NO	NO	NO	NO	NO	NO	NO
632	31	[15-49]	MALE	November-21	ND	MARRIED	<=3	RECOVERED	YES	YES	YES	NO	NO	NO	NO	YES	NO	NO	YES	YES	NO	NO	NO	NO	NO	NO	NO	NO	NO	NO	NO	NO	NO	NO
633	31	[15-49]	FEMALE	November-21	ND	MARRIED	>3	RECOVERED	YES	YES	YES	NO	NO	NO	NO	YES	NO	NO	YES	YES	NO	NO	NO	NO	NO	NO	NO	NO	NO	NO	NO	NO	NO	NO
634	31	[15-49]	MALE	November-21	ND	MARRIED	<=3	RECOVERED	YES	YES	YES	NO	NO	NO	NO	YES	NO	NO	YES	YES	NO	NO	NO	NO	NO	NO	NO	NO	NO	NO	NO	NO	NO	NO
635	31	[15-49]	FEMALE	November-21	ND	MARRIED	>3	RECOVERED	YES	YES	YES	NO	NO	NO	NO	YES	NO	NO	YES	YES	NO	NO	NO	NO	NO	NO	NO	NO	NO	NO	NO	NO	NO	NO
636	31	[15-49]	MALE	November-21	ND	MARRIED	<=3	RECOVERED	YES	YES	YES	NO	NO	NO	NO	YES	NO	NO	YES	YES	NO	NO	NO	NO	NO	NO	NO	NO	NO	NO	NO	NO	NO	NO
637	31	[15-49]	FEMALE	November-21	ND	MARRIED	>3	RECOVERED	YES	YES	YES	NO	NO	NO	NO	YES	NO	NO	YES	YES	NO	NO	NO	NO	NO	NO	NO	NO	NO	NO	NO	NO	NO	NO
638	31	[15-49]	FEMALE	November-21	ND	MARRIED	>3	RECOVERED	YES	YES	YES	NO	NO	NO	NO	YES	NO	NO	YES	YES	NO	NO	NO	NO	NO	NO	NO	NO	NO	NO	NO	NO	NO	NO
639	31	[15-49]	MALE	November-21	ND	MARRIED	<=3	RECOVERED	YES	YES	YES	NO	NO	NO	NO	YES	NO	NO	YES	YES	NO	NO	NO	NO	NO	NO	NO	NO	NO	NO	NO	NO	NO	NO
640	31	[15-49]	FEMALE	November-21	ND	MARRIED	>3	RECOVERED	YES	YES	YES	NO	NO	NO	NO	YES	NO	NO	YES	YES	NO	NO	NO	NO	NO	NO	NO	NO	NO	NO	NO	NO	NO	NO
641	35	[15-49]	FEMALE	November-21	ND	MARRIED	<=3	RECOVERED	YES	YES	YES	NO	NO	NO	NO	YES	NO	NO	YES	YES	NO	NO	NO	NO	NO	NO	NO	NO	NO	NO	NO	NO	NO	NO
642	23	[15-49]	FEMALE	December-21	STUDENT	MARRIED	>3	RECOVERED	YES	YES	YES	NO	NO	NO	NO	YES	NO	NO	YES	YES	NO	NO	NO	NO	NO	NO	NO	NO	NO	NO	NO	NO	NO	NO
643	34	[15-49]	FEMALE	December-21	ND	MARRIED	>3	RECOVERED	YES	YES	YES	NO	NO	NO	NO	YES	NO	NO	YES	YES	NO	NO	NO	NO	NO	NO	NO	NO	NO	NO	NO	NO	NO	NO
644	32	[15-49]	FEMALE	December-21	ND	MARRIED	>3	RECOVERED	YES	YES	YES	NO	NO	NO	NO	YES	NO	NO	YES	YES	NO	NO	NO	NO	NO	NO	NO	NO	NO	NO	NO	NO	NO	NO
645	34	[15-49]	MALE	December-21	ND	MARRIED	<=3	RECOVERED	YES	YES	YES	NO	NO	NO	NO	YES	NO	NO	YES	YES	NO	NO	NO	NO	NO	NO	NO	NO	NO	NO	NO	NO	NO	NO

## Sheet: CASE CONTROL RANDOMLY
NUMBER	AGE	AGE RANGE	SEX	ENTRY MONTH	PROFESSION	MARITAL STATUS	SYMPTOMS ADMISSION DELAY	THERAPEUTICAL EVOLUTION	FEVER	FATIGUE	COUGH	NASAL CONGESTION	ANGINA	DIARRHEA	VOMITING	MUSCLE PAIN	ANOREXIA	CHEST PAIN	DYSPNEA	HEADACHE	ANOSMIA	HBP	DIABETE	DIABETE+HBP	COPD	RESPIRATORY FAILURE	CANCER	HEPATITICS	STROKE	AIDS	TUBERCULOSIS	OBESITY	CHRONIC KIDNEY DISEASE	TOBACCO SMOOKING
4	57	[50-64]	MALE	March-20	PENSIONNER	ND	<=3	DEATH	NO	NO	NO	NO	NO	NO	NO	NO	NO	NO	NO	NO	NO	NO	NO	NO	NO	NO	NO	NO	NO	NO	NO	NO	NO	NO
22	43	[15-49]	MALE	April-20	FARMER/TRADER	MARRIED	<=3	DEATH	NO	YES	NO	NO	NO	NO	NO	YES	NO	NO	YES	NO	NO	NO	NO	NO	NO	NO	NO	NO	NO	NO	YES	NO	NO	YES
23	69	≥65	MALE	April-20	PENSIONNER	MARRIED	>3	DEATH	YES	YES	NO	NO	NO	NO	NO	NO	NO	NO	NO	NO	NO	NO	NO	YES	NO	NO	NO	NO	NO	NO	NO	NO	NO	NO
24	69	≥65	MALE	April-20	PENSIONNER	MARRIED	>3	DEATH	YES	YES	NO	NO	NO	NO	NO	NO	YES	NO	NO	NO	NO	NO	NO	YES	NO	NO	NO	NO	NO	NO	NO	YES	NO	YES
29	41	[15-49]	MALE	April-20	ND	ND	<=3	DEATH	NO	YES	NO	NO	NO	NO	NO	NO	NO	NO	YES	YES	NO	NO	NO	NO	NO	NO	NO	NO	NO	NO	NO	NO	NO	NO
30	46	[15-49]	MALE	April-20	CIVIL SERVANT	MARRIED	>3	DEATH	NO	NO	YES	NO	NO	NO	NO	NO	NO	NO	YES	NO	NO	NO	NO	NO	NO	NO	NO	NO	NO	NO	NO	NO	NO	NO
33	70	≥65	MALE	April-20	PENSIONNER	MARRIED	>3	DEATH	YES	YES	NO	NO	NO	NO	NO	YES	NO	NO	NO	NO	NO	NO	NO	YES	NO	NO	NO	NO	NO	NO	NO	NO	NO	NO
40	83	≥65	MALE	April-20	PENSIONNER	MARRIED	>3	DEATH	YES	YES	YES	YES	NO	NO	NO	NO	NO	NO	YES	NO	NO	NO	NO	NO	NO	NO	YES	NO	NO	NO	NO	YES	YES	YES
48	62	[50-64]	MALE	May-20	PENSIONNER	MARRIED	>3	DEATH	NO	NO	NO	NO	NO	NO	NO	NO	NO	NO	NO	NO	NO	NO	NO	NO	NO	NO	NO	NO	NO	NO	YES	NO	NO	YES
49	73	≥65	MALE	May-20	PENSIONNER	MARRIED	>3	DEATH	YES	YES	YES	NO	NO	NO	NO	NO	NO	NO	YES	NO	NO	YES	NO	NO	YES	NO	NO	NO	NO	NO	YES	NO	NO	YES
54	68	≥65	FEMALE	May-20	HOUSEKEEPER	MARRIED	>3	DEATH	YES	YES	YES	NO	NO	NO	NO	NO	NO	YES	YES	NO	NO	NO	YES	NO	YES	NO	NO	NO	NO	NO	NO	NO	NO	YES
56	60	[50-64]	MALE	May-20	PENSIONNER	ND	<=3	DEATH	NO	NO	NO	NO	NO	NO	NO	NO	NO	NO	NO	NO	NO	NO	NO	NO	NO	NO	NO	NO	NO	NO	NO	NO	NO	YES
60	85	≥65	MALE	May-20	FARMER/TRADER	MARRIED	>3	DEATH	NO	YES	YES	YES	NO	NO	NO	YES	NO	NO	YES	NO	NO	NO	NO	NO	NO	NO	NO	NO	NO	NO	NO	NO	NO	YES
61	61	[50-64]	MALE	May-20	CIVIL SERVANT	MARRIED	>3	DEATH	YES	YES	YES	NO	NO	NO	NO	YES	NO	NO	NO	NO	NO	YES	NO	NO	NO	NO	NO	NO	NO	NO	NO	NO	NO	NO
63	64	[50-64]	MALE	May-20	CIVIL SERVANT	MARRIED	>3	DEATH	NO	NO	NO	NO	NO	NO	NO	NO	NO	NO	NO	NO	NO	NO	NO	NO	NO	NO	NO	NO	NO	NO	NO	NO	NO	NO
64	52	[50-64]	MALE	May-20	PENSIONNER	ND	<=3	DEATH	NO	NO	NO	NO	NO	NO	NO	NO	NO	NO	NO	NO	NO	NO	NO	NO	NO	NO	NO	NO	NO	NO	NO	NO	NO	NO
65	52	[50-64]	MALE	May-20	ELECTROTECHNICIAN	MARRIED	<=3	DEATH	NO	NO	NO	NO	NO	NO	NO	NO	NO	NO	NO	NO	NO	NO	NO	NO	NO	NO	NO	NO	NO	NO	NO	NO	NO	YES
70	70	≥65	MALE	May-20	PENSIONNER	MARRIED	>3	DEATH	YES	YES	YES	NO	NO	NO	NO	YES	NO	NO	YES	YES	NO	NO	NO	YES	NO	NO	NO	NO	NO	NO	NO	NO	NO	NO
72	36	[15-49]	FEMALE	May-20	HOUSEKEEPER	MARRIED	<=3	DEATH	NO	NO	NO	NO	NO	NO	NO	NO	NO	NO	NO	NO	NO	NO	NO	NO	NO	NO	NO	NO	NO	NO	NO	NO	NO	NO
75	70	≥65	MALE	May-20	PENSIONNER	MARRIED	>3	DEATH	YES	YES	YES	NO	NO	NO	NO	NO	YES	NO	YES	NO	NO	NO	YES	NO	NO	NO	NO	NO	NO	NO	NO	NO	NO	NO
76	60	[50-64]	FEMALE	May-20	HOUSEKEEPER	ND	<=3	DEATH	YES	YES	YES	NO	NO	NO	NO	NO	YES	NO	YES	NO	NO	NO	NO	NO	NO	NO	NO	NO	NO	NO	NO	NO	NO	NO
80	70	≥65	MALE	May-20	CIVIL SERVANT	MARRIED	>3	DEATH	YES	YES	YES	NO	NO	NO	NO	NO	YES	NO	NO	YES	NO	NO	NO	YES	NO	NO	NO	NO	NO	NO	NO	NO	NO	NO
84	69	≥65	MALE	May-20	PENSIONNER	MARRIED	<=3	DEATH	NO	NO	NO	NO	NO	NO	NO	NO	NO	NO	NO	NO	NO	NO	NO	NO	NO	NO	NO	NO	NO	NO	NO	NO	NO	NO
85	68	≥65	FEMALE	May-20	HOUSEKEEPER	MARRIED	<=3	DEATH	NO	NO	NO	NO	NO	NO	NO	NO	NO	NO	NO	NO	NO	NO	NO	NO	NO	NO	NO	NO	NO	NO	NO	NO	NO	NO
98	57	[50-64]	FEMALE	May-20	CIVIL SERVANT	MARRIED	<=3	DEATH	YES	YES	YES	NO	NO	NO	NO	NO	NO	NO	YES	NO	NO	YES	NO	NO	NO	NO	NO	NO	NO	NO	NO	NO	NO	NO
99	31	[15-49]	MALE	May-20	ELECTROTECHNICIAN	SINGLE	<=3	DEATH	NO	YES	YES	YES	NO	NO	NO	NO	NO	NO	YES	YES	NO	NO	NO	YES	NO	NO	NO	NO	NO	NO	NO	NO	NO	NO
102	82	≥65	MALE	May-20	ND	MARRIED	<=3	DEATH	NO	NO	NO	NO	NO	NO	NO	NO	NO	NO	NO	NO	NO	NO	NO	NO	NO	NO	NO	NO	NO	NO	NO	NO	NO	NO
103	65	≥65	MALE	May-20	PENSIONNER	MARRIED	>3	DEATH	NO	NO	NO	NO	NO	NO	NO	NO	NO	NO	NO	NO	NO	NO	NO	NO	NO	NO	NO	NO	NO	NO	NO	NO	NO	NO
104	50	[50-64]	MALE	May-20	PENSIONNER	ND	<=3	DEATH	NO	NO	NO	NO	NO	NO	NO	NO	NO	NO	NO	NO	NO	NO	NO	NO	NO	NO	NO	NO	NO	NO	NO	NO	NO	NO
105	81	≥65	MALE	May-20	ND	MARRIED	>3	DEATH	NO	NO	NO	NO	NO	NO	NO	NO	NO	NO	NO	NO	NO	NO	NO	NO	NO	NO	NO	NO	NO	NO	NO	NO	NO	NO
109	72	≥65	MALE	May-20	CIVIL SERVANT	MARRIED	<=3	DEATH	YES	YES	YES	NO	NO	NO	NO	YES	NO	NO	NO	NO	NO	NO	YES	NO	NO	NO	NO	NO	NO	NO	NO	NO	NO	NO
110	63	[50-64]	MALE	May-20	ELECTROTECHNICIAN	MARRIED	>3	DEATH	NO	NO	NO	NO	NO	NO	NO	NO	NO	NO	NO	NO	NO	NO	NO	NO	NO	NO	NO	NO	NO	NO	NO	NO	NO	NO
111	49	[15-49]	FEMALE	May-20	HOUSEKEEPER	MARRIED	>3	DEATH	NO	NO	NO	NO	NO	NO	NO	NO	NO	NO	NO	NO	NO	NO	NO	YES	NO	NO	NO	NO	NO	NO	NO	NO	NO	NO
112	55	[50-64]	FEMALE	May-20	HOUSEKEEPER	MARRIED	<=3	DEATH	NO	YES	YES	NO	NO	NO	NO	NO	NO	NO	YES	YES	NO	NO	NO	YES	NO	NO	NO	NO	NO	NO	NO	NO	NO	NO
113	80	≥65	FEMALE	May-20	HOUSEKEEPER	MARRIED	>3	DEATH	NO	YES	YES	NO	NO	NO	NO	NO	YES	NO	NO	NO	NO	NO	NO	YES	NO	NO	NO	NO	NO	NO	NO	NO	NO	NO
116	50	[50-64]	MALE	May-20	PENSIONNER	MARRIED	>3	DEATH	YES	YES	NO	NO	NO	NO	NO	YES	NO	NO	YES	NO	YES	NO	NO	YES	NO	NO	NO	NO	NO	NO	NO	NO	NO	NO
121	80	≥65	MALE	June-20	FARMER/TRADER	MARRIED	>3	DEATH	NO	NO	NO	NO	NO	NO	NO	NO	NO	NO	NO	NO	NO	NO	NO	NO	NO	NO	NO	NO	NO	NO	NO	NO	NO	NO
124	62	[50-64]	MALE	June-20	CIVIL SERVANT	MARRIED	>3	DEATH	YES	YES	YES	NO	YES	NO	NO	YES	NO	NO	YES	NO	NO	NO	NO	NO	NO	NO	NO	NO	NO	NO	NO	NO	NO	NO
126	63	[50-64]	FEMALE	June-20	FARMER/TRADER	WIDOW	>3	DEATH	NO	YES	YES	YES	NO	NO	NO	NO	NO	YES	NO	NO	NO	NO	NO	YES	NO	NO	NO	NO	NO	NO	NO	NO	NO	NO
128	71	≥65	MALE	June-20	SELF-EMPLOYMENT	MARRIED	>3	DEATH	YES	YES	YES	NO	NO	YES	YES	NO	NO	NO	NO	NO	NO	NO	NO	YES	NO	NO	NO	NO	NO	NO	NO	NO	NO	NO
129	73	≥65	MALE	June-20	PENSIONNER	MARRIED	<=3	DEATH	YES	YES	YES	NO	NO	NO	NO	NO	YES	NO	YES	YES	NO	YES	NO	NO	NO	NO	NO	NO	NO	NO	NO	NO	NO	YES
133	71	≥65	MALE	June-20	PENSIONNER	MARRIED	>3	DEATH	YES	NO	YES	NO	YES	NO	NO	YES	NO	NO	NO	NO	NO	NO	YES	NO	NO	NO	NO	NO	NO	NO	NO	NO	NO	NO
141	66	≥65	FEMALE	June-20	CIVIL SERVANT	MARRIED	>3	DEATH	YES	YES	YES	YES	YES	YES	YES	YES	YES	YES	YES	YES	YES	NO	YES	NO	NO	NO	NO	NO	NO	NO	NO	NO	NO	NO
142	57	[50-64]	MALE	June-20	PENSIONNER	MARRIED	>3	DEATH	YES	YES	YES	NO	NO	NO	NO	NO	YES	NO	YES	NO	NO	YES	NO	NO	NO	NO	NO	NO	NO	NO	NO	NO	NO	NO
143	64	[50-64]	MALE	June-20	HEALTH PROFESSIONAL	MARRIED	>3	DEATH	YES	YES	NO	NO	NO	NO	NO	NO	NO	NO	NO	NO	NO	NO	NO	NO	NO	NO	NO	YES	NO	NO	NO	NO	NO	NO
146	66	≥65	FEMALE	June-20	HOUSEKEEPER	MARRIED	>3	DEATH	YES	YES	YES	NO	NO	NO	NO	NO	NO	NO	YES	YES	NO	YES	NO	NO	NO	YES	NO	NO	NO	NO	NO	NO	NO	NO
148	65	≥65	MALE	June-20	FARMER/TRADER	MARRIED	>3	DEATH	NO	NO	NO	NO	NO	NO	NO	NO	NO	NO	NO	NO	NO	NO	NO	YES	NO	NO	NO	NO	NO	NO	NO	YES	NO	NO
169	69	≥65	MALE	June-20	CIVIL SERVANT	MARRIED	>3	DEATH	YES	YES	YES	NO	NO	NO	NO	NO	NO	NO	YES	NO	NO	NO	YES	NO	NO	NO	NO	NO	NO	NO	NO	NO	NO	NO
171	54	[50-64]	MALE	June-20	ELECTROTECHNICIAN	MARRIED	<=3	DEATH	NO	NO	NO	NO	NO	NO	NO	NO	NO	NO	YES	NO	NO	NO	NO	NO	NO	NO	NO	NO	NO	YES	NO	NO	NO	NO
179	66	≥65	MALE	June-20	PENSIONNER	MARRIED	>3	DEATH	NO	NO	NO	NO	NO	NO	NO	NO	NO	NO	NO	NO	NO	NO	NO	NO	NO	NO	NO	NO	NO	NO	NO	NO	NO	NO
180	85	≥65	FEMALE	June-20	HOUSEKEEPER	MARRIED	<=3	DEATH	YES	YES	YES	NO	NO	NO	NO	NO	NO	NO	NO	YES	NO	NO	NO	YES	NO	NO	NO	NO	NO	YES	NO	NO	NO	NO
192	99	≥65	FEMALE	June-20	HOUSEKEEPER	MARRIED	<=3	DEATH	NO	YES	NO	NO	NO	NO	NO	NO	YES	NO	YES	NO	NO	YES	NO	NO	YES	NO	NO	NO	NO	YES	NO	NO	NO	NO
195	64	[50-64]	MALE	June-20	ELECTROTECHNICIAN	MARRIED	>3	DEATH	YES	YES	YES	YES	NO	NO	NO	YES	NO	NO	NO	NO	NO	YES	NO	NO	NO	NO	NO	NO	NO	NO	NO	NO	NO	NO
200	83	≥65	FEMALE	June-20	HOUSEKEEPER	MARRIED	>3	DEATH	YES	YES	YES	NO	NO	NO	NO	YES	NO	NO	YES	NO	NO	YES	NO	NO	NO	NO	NO	NO	NO	NO	NO	NO	NO	NO
202	93	≥65	FEMALE	July-20	HOUSEKEEPER	MARRIED	>3	DEATH	YES	YES	YES	NO	NO	NO	NO	NO	YES	NO	NO	NO	NO	YES	NO	NO	NO	NO	NO	NO	NO	NO	NO	NO	NO	NO
203	51	[50-64]	MALE	July-20	EMPLOYEE	MARRIED	>3	DEATH	YES	YES	YES	NO	NO	NO	NO	YES	NO	NO	NO	NO	NO	NO	NO	NO	NO	NO	NO	NO	NO	YES	NO	NO	NO	NO
205	65	≥65	MALE	July-20	PENSIONNER	MARRIED	<=3	DEATH	YES	NO	YES	NO	NO	NO	NO	NO	NO	NO	NO	NO	NO	NO	NO	YES	NO	NO	NO	NO	NO	NO	NO	NO	NO	NO
207	60	[50-64]	MALE	July-20	ELECTROTECHNICIAN	MARRIED	>3	DEATH	YES	YES	NO	NO	NO	NO	NO	NO	NO	NO	NO	YES	NO	NO	NO	NO	NO	NO	NO	NO	NO	NO	NO	NO	NO	YES
210	74	≥65	MALE	July-20	PENSIONNER	MARRIED	>3	DEATH	NO	NO	NO	NO	NO	NO	NO	NO	NO	NO	NO	NO	NO	NO	YES	NO	NO	NO	NO	NO	NO	NO	NO	NO	NO	NO
213	60	[50-64]	MALE	July-20	RELIGIOUS	MARRIED	>3	DEATH	NO	YES	YES	NO	NO	NO	NO	NO	YES	NO	YES	YES	NO	NO	NO	NO	NO	NO	NO	NO	NO	NO	NO	NO	NO	NO
217	63	[50-64]	FEMALE	July-20	HOUSEKEEPER	MARRIED	<=3	DEATH	YES	YES	YES	NO	NO	NO	NO	YES	NO	NO	YES	NO	YES	NO	NO	NO	NO	NO	NO	NO	NO	YES	NO	NO	NO	YES
218	60	[50-64]	FEMALE	July-20	HOUSEKEEPER	MARRIED	>3	DEATH	NO	YES	YES	NO	NO	NO	NO	YES	NO	NO	YES	NO	NO	NO	NO	NO	NO	NO	NO	NO	NO	NO	NO	NO	NO	NO
221	55	[50-64]	FEMALE	July-20	CIVIL SERVANT	MARRIED	>3	DEATH	NO	YES	YES	NO	NO	NO	NO	YES	NO	NO	YES	NO	NO	NO	YES	NO	NO	NO	NO	NO	NO	NO	NO	YES	NO	NO
233	66	≥65	MALE	September-20	CIVIL SERVANT	MARRIED	>3	DEATH	NO	YES	YES	NO	NO	NO	NO	YES	NO	YES	YES	NO	NO	NO	NO	YES	NO	NO	NO	NO	NO	NO	NO	NO	NO	NO
234	68	≥65	MALE	September-20	PENSIONNER	MARRIED	>3	DEATH	YES	YES	YES	NO	NO	NO	NO	YES	NO	YES	YES	NO	NO	NO	YES	NO	NO	NO	NO	NO	NO	NO	NO	NO	NO	NO
239	72	≥65	FEMALE	October-20	HOUSEKEEPER	MARRIED	>3	DEATH	YES	YES	YES	NO	NO	NO	NO	YES	YES	YES	YES	YES	NO	NO	YES	NO	NO	NO	NO	NO	NO	NO	NO	NO	NO	NO
243	58	[50-64]	MALE	October-20	HEALTH PROFESSIONAL	MARRIED	>3	DEATH	NO	YES	YES	NO	NO	NO	NO	YES	NO	YES	YES	NO	NO	NO	NO	YES	NO	NO	NO	NO	NO	NO	NO	NO	NO	NO
245	70	≥65	FEMALE	October-20	SELF-EMPLOYMENT	MARRIED	>3	DEATH	YES	YES	YES	NO	NO	NO	NO	YES	NO	YES	YES	NO	NO	YES	NO	NO	NO	NO	NO	NO	NO	NO	NO	NO	NO	NO
246	61	[50-64]	MALE	November-20	CIVIL SERVANT	MARRIED	<=3	DEATH	YES	YES	YES	NO	NO	NO	NO	YES	NO	YES	YES	NO	NO	NO	NO	NO	NO	NO	NO	NO	NO	NO	NO	NO	NO	NO
247	65	≥65	MALE	November-20	PENSIONNER	MARRIED	>3	DEATH	NO	YES	YES	NO	NO	NO	NO	YES	NO	YES	YES	YES	NO	YES	NO	NO	NO	NO	NO	NO	NO	NO	NO	NO	NO	NO
248	66	≥65	FEMALE	November-20	HOUSEKEEPER	MARRIED	>3	DEATH	NO	YES	YES	NO	NO	NO	NO	YES	NO	YES	YES	NO	NO	YES	NO	NO	NO	NO	NO	NO	NO	NO	NO	NO	NO	NO
249	63	[50-64]	FEMALE	November-20	CIVIL SERVANT	MARRIED	>3	DEATH	NO	YES	YES	NO	NO	NO	NO	YES	NO	YES	YES	YES	NO	NO	NO	NO	YES	YES	NO	NO	NO	NO	NO	NO	NO	NO
250	58	[50-64]	MALE	December-20	FARMER/TRADER	MARRIED	>3	DEATH	NO	YES	YES	NO	NO	NO	NO	YES	NO	YES	YES	YES	NO	NO	NO	YES	NO	NO	NO	NO	NO	NO	NO	NO	YES	NO
251	72	≥65	FEMALE	December-20	PENSIONNER	MARRIED	>3	DEATH	YES	YES	YES	NO	NO	NO	NO	YES	YES	YES	YES	YES	NO	NO	NO	YES	NO	NO	NO	NO	NO	NO	NO	NO	NO	NO
252	49	[15-49]	MALE	December-20	FARMER/TRADER	SINGLE	>3	DEATH	NO	YES	YES	NO	NO	NO	NO	YES	YES	YES	YES	NO	NO	NO	NO	NO	NO	NO	NO	NO	NO	NO	NO	NO	NO	NO
253	68	≥65	FEMALE	December-20	CIVIL SERVANT	MARRIED	<=3	DEATH	YES	YES	YES	YES	NO	NO	NO	YES	YES	YES	YES	YES	NO	NO	NO	YES	NO	NO	NO	NO	NO	NO	NO	NO	NO	NO
261	61	[50-64]	MALE	Janauary-21	CIVIL SERVANT	MARRIED	<=3	DEATH	YES	YES	YES	YES	YES	NO	NO	YES	NO	YES	YES	YES	NO	NO	NO	YES	NO	NO	NO	NO	NO	NO	NO	NO	NO	NO
263	70	≥65	MALE	Janauary-21	PENSIONNER	MARRIED		DEATH	YES	YES	YES	NO	NO	NO	NO	YES	NO	YES	YES	YES	NO	NO	YES	NO	NO	NO	NO	NO	NO	NO	NO	NO	NO	NO
265	71	≥65	MALE	Janauary-21	CIVIL SERVANT	MARRIED	>3	DEATH	YES	YES	YES	NO	NO	NO	NO	YES	NO	YES	YES	NO	NO	NO	NO	YES	NO	NO	NO	YES	NO	NO	NO	NO	NO	NO
266	80	≥65	FEMALE	Janauary-21	HOUSEKEEPER	MARRIED	>3	DEATH	YES	YES	YES	NO	NO	NO	NO	YES	YES	YES	YES	YES	NO	NO	NO	YES	NO	NO	NO	NO	NO	NO	NO	NO	NO	NO
267	43	[15-49]	MALE	Janauary-21	EMPLOYEE	MARRIED	>3	DEATH	YES	YES	YES	NO	NO	NO	NO	YES	NO	YES	YES	YES	NO	NO	NO	NO	NO	NO	NO	NO	NO	NO	NO	NO	NO	NO
268	86	≥65	FEMALE	Janauary-21	HOUSEKEEPER	MARRIED	>3	DEATH	NO	YES	YES	NO	NO	NO	NO	YES	YES	YES	YES	NO	NO	YES	NO	NO	NO	NO	NO	NO	NO	NO	NO	NO	NO	NO
269	61	[50-64]	FEMALE	Janauary-21	HOUSEKEEPER	MARRIED	>3	DEATH	NO	YES	YES	NO	NO	NO	NO	YES	NO	YES	YES	NO	NO	YES	NO	NO	NO	NO	NO	NO	NO	NO	NO	NO	NO	NO
270	48	[15-49]	FEMALE	Janauary-21	HOUSEKEEPER	MARRIED	>3	DEATH	YES	YES	YES	NO	NO	NO	NO	YES	NO	YES	YES	YES	NO	NO	NO	NO	NO	NO	NO	NO	NO	NO	NO	NO	NO	NO
272	66	≥65	MALE	February-21	CIVIL SERVANT	MARRIED	>3	DEATH	YES	YES	YES	NO	NO	NO	NO	YES	YES	YES	YES	NO	NO	NO	YES	NO	NO	NO	NO	NO	NO	NO	NO	NO	NO	NO
274	85	≥65	FEMALE	February-21	FARMER/TRADER	MARRIED	>3	DEATH	NO	YES	YES	NO	NO	NO	NO	YES	NO	YES	YES	YES	NO	NO	YES	NO	NO	NO	NO	NO	NO	NO	NO	NO	NO	NO
279	67	≥65	FEMALE	February-21	FARMER/TRADER	MARRIED	>3	DEATH	YES	YES	YES	YES	YES	YES	YES	YES	YES	YES	YES	YES	YES	NO	NO	YES	NO	NO	NO	NO	NO	NO	NO	NO	NO	NO
280	64	[50-64]	MALE	February-21	PENSIONNER	MARRIED	>3	DEATH	NO	YES	YES	NO	NO	YES	NO	YES	YES	YES	YES	YES	NO	NO	NO	YES	NO	NO	NO	NO	NO	NO	NO	NO	NO	NO
281	57	[50-64]	MALE	February-21	CIVIL SERVANT	MARRIED	>3	DEATH	NO	YES	YES	NO	NO	NO	NO	YES	YES	YES	YES	YES	NO	NO	NO	YES	NO	NO	NO	NO	NO	NO	NO	NO	NO	NO
286	56	[50-64]	FEMALE	February-21	HOUSEKEEPER	MARRIED	<=3	DEATH	NO	NO	NO	NO	NO	NO	NO	NO	NO	NO	NO	NO	NO	NO	NO	NO	NO	NO	NO	NO	NO	NO	NO	NO	NO	NO
288	57	[50-64]	FEMALE	February-21	HEALTH PROFESSIONAL	MARRIED	>3	DEATH	YES	YES	YES	NO	NO	NO	NO	NO	NO	NO	NO	YES	NO	NO	YES	NO	NO	NO	NO	NO	NO	NO	NO	YES	NO	NO
291	74	≥65	FEMALE	February-21	HOUSEKEEPER	MARRIED	>3	DEATH	YES	NO	NO	NO	YES	NO	NO	NO	NO	NO	NO	NO	NO	NO	NO	YES	NO	NO	NO	NO	NO	NO	NO	NO	NO	NO
292	56	[50-64]	MALE	February-21	PENSIONNER	MARRIED	>3	DEATH	NO	NO	NO	NO	NO	NO	NO	NO	NO	NO	NO	NO	NO	NO	NO	YES	NO	NO	NO	NO	NO	NO	NO	NO	NO	NO
298	77	≥65	MALE	February-21	HEALTH PROFESSIONAL	MARRIED	>3	DEATH	NO	NO	NO	NO	NO	NO	NO	NO	NO	NO	NO	NO	NO	NO	YES	NO	NO	NO	NO	NO	NO	NO	NO	NO	NO	NO
305	60	[50-64]	FEMALE	February-21	HEALTH PROFESSIONAL	SINGLE	>3	DEATH	YES	YES	NO	NO	NO	NO	NO	NO	NO	NO	NO	NO	NO	NO	YES	NO	NO	YES	NO	NO	NO	NO	NO	NO	NO	NO
312	70	≥65	MALE	March-21	HEALTH PROFESSIONAL	MARRIED	<=3	DEATH	NO	YES	NO	NO	NO	NO	NO	NO	NO	NO	YES	YES	NO	NO	NO	YES	NO	NO	NO	NO	NO	NO	NO	NO	YES	NO
313	65	≥65	MALE	March-21	HEALTH PROFESSIONAL	MARRIED	>3	DEATH	NO	NO	YES	NO	NO	NO	NO	NO	NO	NO	YES	NO	NO	NO	YES	NO	NO	NO	NO	NO	NO	NO	NO	NO	NO	NO
315	70	≥65	MALE	March-21	HEALTH PROFESSIONAL	MARRIED	>3	DEATH	NO	NO	YES	NO	NO	NO	NO	NO	NO	NO	YES	NO	NO	YES	NO	NO	NO	NO	NO	NO	NO	NO	NO	NO	NO	NO
317	61	[50-64]	FEMALE	March-21	HEALTH PROFESSIONAL	MARRIED	<=3	DEATH	NO	YES	NO	NO	YES	NO	NO	NO	NO	NO	YES	NO	NO	YES	NO	NO	NO	NO	NO	NO	NO	YES	YES	NO	NO	NO
318	65	≥65	MALE	March-21	HEALTH PROFESSIONAL	MARRIED	>3	DEATH	YES	NO	YES	NO	NO	NO	NO	YES	NO	NO	YES	NO	NO	NO	YES	NO	NO	NO	NO	NO	NO	NO	NO	NO	NO	NO
319	73	≥65	FEMALE	March-21	PENSIONNER	MARRIED	>3	DEATH	YES	NO	YES	NO	NO	YES	NO	NO	NO	NO	YES	NO	YES	YES	NO	NO	NO	NO	NO	NO	NO	YES	NO	NO	NO	NO
321	71	≥65	MALE	March-21	HEALTH PROFESSIONAL	MARRIED	>3	DEATH	NO	YES	YES	NO	NO	NO	NO	NO	NO	NO	YES	NO	NO	NO	NO	NO	NO	NO	NO	NO	NO	NO	NO	NO	NO	NO
323	64	[50-64]	MALE	March-21	CIVIL SERVANT	MARRIED	>3	DEATH	YES	YES	YES	NO	NO	NO	NO	YES	NO	NO	YES	NO	YES	NO	NO	NO	NO	NO	NO	NO	NO	NO	NO	NO	NO	NO
326	60	[50-64]	MALE	March-21	HOUSEKEEPER	MARRIED	>3	DEATH	YES	YES	YES	YES	NO	NO	NO	NO	NO	NO	YES	NO	NO	NO	YES	NO	NO	NO	NO	NO	NO	NO	NO	NO	NO	NO
328	83	≥65	FEMALE	March-21	HEALTH PROFESSIONAL	MARRIED	>3	DEATH	YES	NO	NO	YES	NO	NO	NO	YES	NO	NO	NO	NO	NO	NO	NO	YES	NO	NO	NO	NO	NO	NO	NO	NO	NO	NO
330	82	≥65	MALE	March-21	CIVIL SERVANT	MARRIED	>3	DEATH	YES	YES	YES	NO	NO	NO	NO	NO	NO	NO	NO	NO	NO	NO	YES	NO	NO	NO	NO	NO	NO	NO	NO	NO	NO	NO
333	75	≥65	FEMALE	March-21	ELECTROTECHNICIAN	MARRIED	>3	DEATH	NO	NO	YES	NO	NO	NO	NO	NO	NO	NO	NO	NO	NO	NO	YES	NO	YES	NO	NO	NO	NO	NO	NO	NO	NO	NO
341	69	≥65	FEMALE	March-21	ELECTROTECHNICIAN	MARRIED	>3	DEATH	NO	YES	NO	NO	NO	NO	NO	NO	NO	NO	YES	YES	NO	NO	YES	NO	YES	NO	NO	NO	NO	NO	NO	NO	NO	NO
343	86	≥65	FEMALE	March-21	HEALTH PROFESSIONAL	MARRIED	>3	DEATH	YES	YES	YES	NO	NO	NO	NO	NO	NO	YES	YES	NO	NO	YES	NO	NO	NO	NO	NO	NO	NO	NO	NO	NO	NO	NO
346	66	≥65	MALE	March-21	HEALTH PROFESSIONAL	MARRIED	<=3	DEATH	YES	YES	YES	NO	NO	NO	NO	YES	NO	NO	YES	NO	NO	NO	YES	NO	NO	NO	NO	NO	NO	NO	NO	NO	NO	YES
349	72	≥65	MALE	March-21	HEALTH PROFESSIONAL	MARRIED	>3	DEATH	YES	YES	YES	YES	NO	NO	NO	NO	NO	NO	NO	NO	YES	NO	YES	NO	NO	NO	NO	NO	NO	NO	NO	NO	NO	NO
350	49	[15-49]	MALE	March-21	STUDENT	MARRIED	<=3	DEATH	NO	NO	YES	NO	NO	NO	NO	NO	NO	NO	NO	NO	NO	NO	NO	NO	NO	NO	NO	NO	NO	NO	NO	YES	NO	NO
351	72	≥65	MALE	March-21	HOUSEKEEPER	MARRIED	>3	DEATH	YES	YES	YES	NO	NO	NO	NO	YES	NO	NO	NO	NO	NO	NO	YES	NO	NO	NO	NO	NO	NO	NO	NO	NO	NO	NO
352	71	≥65	MALE	March-21	HEALTH PROFESSIONAL	MARRIED	>3	DEATH	NO	YES	YES	YES	NO	NO	NO	NO	NO	NO	YES	NO	NO	NO	YES	NO	NO	NO	NO	NO	NO	NO	NO	NO	NO	NO
353	68	≥65	FEMALE	March-21	EMPLOYEE	MARRIED	>3	DEATH	NO	YES	YES	YES	NO	NO	NO	NO	YES	NO	NO	NO	NO	NO	YES	NO	NO	NO	NO	NO	NO	NO	NO	NO	NO	NO
354	65	≥65	MALE	March-21	HOUSEKEEPER	MARRIED	>3	DEATH	NO	YES	YES	YES	NO	NO	NO	NO	NO	NO	YES	NO	NO	NO	YES	NO	YES	NO	NO	NO	NO	NO	NO	NO	NO	NO
355	45	[15-49]	MALE	March-21	HEALTH PROFESSIONAL	MARRIED	>3	DEATH	YES	YES	YES	YES	NO	NO	NO	NO	YES	NO	YES	NO	NO	YES	NO	NO	NO	NO	NO	NO	NO	NO	NO	NO	NO	NO
356	74	≥65	MALE	March-21	HOUSEKEEPER	MARRIED	<=3	DEATH	YES	YES	YES	YES	NO	NO	NO	NO	NO	NO	NO	NO	NO	YES	NO	NO	NO	NO	NO	NO	NO	NO	NO	NO	NO	NO
357	61	[50-64]	MALE	March-21	EMPLOYEE	MARRIED	<=3	DEATH	YES	NO	NO	NO	NO	NO	NO	NO	NO	NO	NO	NO	NO	NO	YES	NO	NO	NO	NO	NO	NO	NO	NO	NO	NO	NO
358	68	≥65	FEMALE	March-21	HOUSEKEEPER	MARRIED	>3	DEATH	YES	YES	YES	NO	NO	NO	NO	YES	NO	NO	YES	YES	NO	YES	NO	NO	NO	NO	NO	NO	NO	NO	NO	NO	NO	NO
1	40	[15-49]	MALE	March-20	RELIGIOUS	SINGLE	>3	RECOVERED	YES	YES	YES	NO	NO	NO	NO	NO	NO	NO	NO	YES	NO	NO	NO	NO	NO	NO	NO	NO	NO	NO	NO	NO	NO	NO
3	44	[15-49]	MALE	March-20	CIVIL SERVANT	MARRIED	>3	RECOVERED	YES	YES	YES	NO	NO	NO	NO	NO	NO	NO	NO	YES	NO	NO	NO	NO	NO	NO	NO	NO	NO	NO	NO	YES	NO	NO
11	27	[15-49]	MALE	April-20	HEALTH PROFESSIONAL	MARRIED	>3	RECOVERED	YES	NO	NO	NO	NO	NO	NO	YES	NO	NO	NO	NO	NO	NO	NO	NO	NO	NO	NO	NO	NO	NO	NO	NO	NO	NO
12	29	[15-49]	MALE	April-20	ND	SINGLE	>3	RECOVERED	NO	NO	NO	NO	NO	NO	NO	NO	NO	YES	YES	NO	NO	YES	NO	NO	NO	NO	NO	NO	NO	NO	NO	NO	NO	NO
13	63	[50-64]	MALE	April-20	FARMER/TRADER	MARRIED	>3	RECOVERED	NO	YES	YES	NO	NO	NO	NO	NO	NO	NO	YES	NO	NO	NO	NO	NO	NO	NO	NO	NO	NO	NO	YES	NO	NO	NO
14	65	≥65	MALE	April-20	PENSIONNER	MARRIED	>3	RECOVERED	NO	NO	NO	NO	NO	NO	NO	NO	NO	NO	NO	NO	NO	NO	NO	YES	NO	NO	NO	NO	NO	NO	NO	NO	NO	NO
21	44	[15-49]	MALE	April-20	HEALTH PROFESSIONAL	MARRIED	<=3	RECOVERED	NO	NO	NO	NO	NO	NO	NO	NO	NO	NO	NO	NO	NO	NO	NO	NO	NO	NO	NO	NO	NO	NO	NO	NO	NO	NO
26	59	[50-64]	MALE	April-20	CIVIL SERVANT	MARRIED	>3	RECOVERED	NO	NO	YES	NO	NO	NO	NO	NO	NO	NO	YES	YES	NO	NO	NO	NO	NO	NO	NO	NO	NO	NO	NO	NO	NO	NO
27	52	[50-64]	MALE	April-20	ND	ND	<=3	RECOVERED	NO	NO	YES	NO	NO	NO	NO	NO	NO	NO	YES	YES	NO	NO	NO	NO	NO	NO	NO	NO	NO	NO	NO	NO	NO	NO
32	65	≥65	MALE	April-20	PENSIONNER	MARRIED	>3	RECOVERED	NO	NO	YES	NO	NO	NO	NO	NO	NO	NO	YES	NO	NO	NO	YES	NO	NO	NO	NO	NO	NO	NO	NO	NO	NO	NO
34	47	[15-49]	MALE	April-20	CIVIL SERVANT	MARRIED	>3	RECOVERED	YES	NO	YES	NO	NO	NO	NO	YES	NO	NO	YES	NO	NO	NO	NO	NO	NO	NO	NO	NO	NO	NO	NO	NO	NO	NO
35	32	[15-49]	MALE	April-20	FARMER/TRADER	SINGLE	>3	RECOVERED	YES	NO	YES	NO	NO	YES	NO	NO	NO	NO	YES	NO	YES	NO	NO	NO	NO	NO	NO	NO	NO	NO	NO	NO	NO	NO
36	41	[15-49]	MALE	April-20	FARMER/TRADER	MARRIED	>3	RECOVERED	NO	NO	YES	NO	NO	NO	NO	NO	NO	NO	NO	NO	NO	NO	NO	NO	NO	NO	NO	NO	NO	NO	NO	NO	NO	NO
37	53	[50-64]	MALE	April-20	SELF-EMPLOYMENT	MARRIED	>3	RECOVERED	NO	NO	NO	NO	NO	NO	NO	NO	NO	NO	NO	NO	NO	NO	NO	NO	NO	NO	NO	NO	NO	NO	NO	NO	NO	NO
38	74	≥65	MALE	April-20	CIVIL SERVANT	MARRIED	>3	RECOVERED	YES	YES	YES	NO	NO	NO	YES	NO	YES	NO	NO	NO	NO	NO	NO	NO	YES	NO	NO	YES	NO	NO	NO	NO	NO	NO
44	48	[15-49]	MALE	April-20	CIVIL SERVANT	MARRIED	>3	RECOVERED	NO	NO	YES	NO	NO	NO	NO	NO	NO	NO	NO	NO	NO	NO	NO	NO	NO	NO	NO	NO	NO	NO	NO	NO	NO	NO
45	47	[15-49]	MALE	April-20	SELF-EMPLOYMENT	MARRIED	>3	RECOVERED	NO	YES	YES	NO	NO	NO	NO	NO	NO	NO	NO	NO	YES	NO	NO	NO	NO	NO	NO	NO	NO	NO	NO	NO	NO	NO
46	37	[15-49]	MALE	April-20	ELECTROTECHNICIAN	MARRIED	>3	RECOVERED	YES	NO	YES	NO	NO	NO	NO	YES	NO	NO	NO	YES	YES	NO	NO	NO	YES	NO	NO	NO	NO	NO	NO	NO	NO	NO
47	76	≥65	MALE	May-20	SELF-EMPLOYMENT	MARRIED	<=3	RECOVERED	NO	NO	NO	NO	NO	NO	NO	NO	NO	NO	NO	NO	NO	YES	NO	NO	YES	NO	NO	NO	NO	NO	NO	NO	NO	NO
50	61	[50-64]	MALE	May-20	PENSIONNER	MARRIED	>3	RECOVERED	YES	YES	YES	YES	NO	NO	NO	YES	NO	NO	YES	NO	NO	NO	NO	YES	NO	NO	NO	NO	NO	NO	NO	NO	NO	NO
51	23	[15-49]	MALE	May-20	STUDENT	SINGLE	>3	RECOVERED	YES	YES	NO	YES	YES	NO	NO	NO	NO	NO	NO	NO	NO	NO	NO	NO	NO	NO	NO	NO	NO	NO	NO	NO	NO	NO
52	35	[15-49]	MALE	May-20	HEALTH PROFESSIONAL	SINGLE	>3	RECOVERED	NO	YES	NO	NO	NO	NO	NO	NO	NO	NO	YES	YES	NO	NO	NO	NO	NO	NO	NO	NO	NO	NO	NO	NO	NO	NO
57	68	≥65	MALE	May-20	RELIGIOUS	MARRIED	>3	RECOVERED	YES	YES	YES	NO	NO	NO	NO	NO	NO	NO	YES	NO	NO	NO	NO	NO	NO	NO	NO	NO	NO	NO	NO	NO	NO	NO
62	50	[50-64]	MALE	May-20	ELECTROTECHNICIAN	MARRIED	>3	RECOVERED	YES	NO	NO	NO	NO	YES	YES	YES	NO	NO	NO	NO	NO	NO	NO	NO	NO	NO	NO	NO	YES	NO	NO	NO	NO	YES
66	63	[50-64]	MALE	May-20	ELECTROTECHNICIAN	MARRIED	>3	RECOVERED	YES	YES	YES	NO	NO	NO	NO	YES	NO	NO	YES	YES	NO	NO	NO	NO	NO	NO	NO	NO	NO	NO	NO	NO	NO	NO
67	54	[50-64]	MALE	May-20	CIVIL SERVANT	MARRIED	<=3	RECOVERED	NO	YES	YES	YES	NO	NO	NO	NO	NO	NO	YES	NO	NO	YES	NO	NO	NO	NO	NO	NO	NO	NO	NO	NO	NO	NO
68	63	[50-64]	MALE	May-20	PENSIONNER	MARRIED	>3	RECOVERED	NO	YES	YES	YES	NO	NO	NO	NO	YES	NO	NO	NO	NO	NO	YES	NO	NO	NO	NO	NO	NO	NO	NO	NO	NO	NO
71	60	[50-64]	MALE	May-20	PENSIONNER	MARRIED	>3	RECOVERED	NO	YES	YES	NO	NO	NO	NO	NO	NO	YES	YES	YES	NO	NO	YES	NO	NO	NO	NO	NO	NO	NO	NO	NO	NO	NO
73	64	[50-64]	MALE	May-20	CIVIL SERVANT	MARRIED	>3	RECOVERED	NO	YES	YES	NO	NO	NO	NO	NO	NO	NO	YES	NO	NO	NO	NO	NO	NO	NO	NO	NO	NO	NO	NO	NO	NO	NO
79	68	≥65	MALE	May-20	ELECTROTECHNICIAN	MARRIED	<=3	RECOVERED	YES	YES	YES	NO	NO	NO	NO	NO	YES	NO	NO	YES	NO	NO	NO	YES	NO	NO	NO	NO	NO	NO	NO	NO	NO	YES
81	46	[15-49]	MALE	May-20	ELECTROTECHNICIAN	MARRIED	<=3	RECOVERED	YES	NO	YES	NO	NO	NO	NO	NO	NO	YES	YES	NO	NO	NO	NO	NO	NO	NO	NO	NO	NO	NO	NO	NO	NO	NO
83	29	[15-49]	MALE	May-20	HEALTH PROFESSIONAL	SINGLE	<=3	RECOVERED	NO	YES	YES	NO	NO	NO	NO	NO	NO	YES	NO	NO	NO	NO	NO	NO	NO	NO	NO	NO	NO	NO	NO	NO	NO	NO
89	59	[50-64]	MALE	May-20	CIVIL SERVANT	MARRIED	>3	RECOVERED	YES	YES	YES	NO	NO	NO	NO	YES	YES	NO	NO	YES	NO	NO	NO	NO	NO	NO	NO	NO	NO	NO	NO	NO	NO	YES
90	35	[15-49]	MALE	May-20	ND	ND	>3	RECOVERED	NO	NO	NO	NO	NO	NO	YES	NO	NO	NO	YES	NO	NO	NO	NO	NO	NO	NO	NO	NO	NO	NO	NO	NO	NO	NO
94	36	[15-49]	MALE	May-20	HEALTH PROFESSIONAL	MARRIED	>3	RECOVERED	NO	YES	YES	NO	NO	NO	NO	NO	NO	NO	YES	YES	NO	NO	NO	NO	NO	NO	NO	NO	NO	NO	NO	NO	NO	NO
95	52	[50-64]	MALE	May-20	FARMER/TRADER	MARRIED	<=3	RECOVERED	YES	YES	YES	YES	NO	NO	NO	YES	NO	NO	YES	YES	NO	YES	NO	NO	NO	NO	NO	NO	NO	NO	NO	NO	NO	NO
96	34	[15-49]	MALE	May-20	HEALTH PROFESSIONAL	MARRIED	<=3	RECOVERED	NO	YES	YES	NO	NO	NO	NO	NO	NO	NO	YES	NO	NO	NO	NO	NO	NO	NO	NO	NO	NO	NO	NO	NO	NO	NO
97	60	[50-64]	MALE	May-20	EMPLOYEE	MARRIED	>3	RECOVERED	YES	YES	NO	NO	NO	NO	NO	NO	YES	NO	YES	NO	NO	NO	NO	NO	NO	NO	NO	NO	YES	NO	NO	NO	NO	NO
101	45	[15-49]	MALE	May-20	FARMER/TRADER	MARRIED	>3	RECOVERED	YES	YES	YES	NO	NO	NO	NO	NO	NO	NO	NO	YES	NO	NO	NO	YES	NO	NO	NO	NO	NO	NO	NO	NO	NO	NO
108	67	≥65	MALE	May-20	ELECTROTECHNICIAN	MARRIED	>3	RECOVERED	NO	NO	NO	NO	NO	NO	NO	NO	NO	NO	NO	NO	NO	NO	YES	NO	NO	NO	NO	NO	NO	YES	NO	NO	NO	NO
114	47	[15-49]	MALE	May-20	HEALTH PROFESSIONAL	MARRIED	>3	RECOVERED	NO	NO	NO	NO	NO	NO	NO	NO	NO	NO	NO	NO	NO	YES	NO	NO	NO	NO	NO	NO	NO	NO	NO	NO	NO	NO
115	56	[50-64]	MALE	May-20	PENSIONNER	MARRIED	>3	RECOVERED	YES	YES	YES	YES	NO	NO	NO	NO	NO	NO	YES	YES	YES	NO	NO	YES	NO	NO	NO	NO	NO	NO	NO	NO	NO	NO
117	63	[50-64]	MALE	May-20	CIVIL SERVANT	MARRIED	<=3	RECOVERED	YES	YES	YES	NO	NO	NO	NO	YES	NO	NO	YES	YES	NO	YES	NO	NO	NO	NO	NO	NO	NO	NO	NO	NO	NO	NO
118	52	[50-64]	MALE	May-20	CIVIL SERVANT	MARRIED	>3	RECOVERED	NO	YES	NO	NO	NO	NO	NO	NO	YES	NO	NO	NO	NO	NO	YES	NO	NO	NO	NO	NO	NO	NO	NO	NO	NO	NO
127	60	[50-64]	MALE	June-20	RELIGIOUS	MARRIED	>3	RECOVERED	YES	YES	YES	NO	NO	NO	NO	YES	NO	YES	NO	NO	NO	NO	NO	NO	NO	NO	NO	NO	NO	NO	NO	NO	NO	NO
134	67	≥65	MALE	June-20	HEALTH PROFESSIONAL	MARRIED	>3	RECOVERED	YES	YES	YES	NO	NO	NO	NO	YES	NO	YES	NO	NO	NO	YES	NO	NO	NO	NO	NO	NO	NO	NO	NO	NO	NO	NO
135	46	[15-49]	MALE	June-20	ND	MARRIED	>3	RECOVERED	YES	YES	YES	NO	NO	NO	NO	NO	NO	NO	NO	NO	YES	NO	NO	NO	NO	NO	NO	NO	NO	YES	NO	NO	NO	NO
144	56	[50-64]	MALE	June-20	PENSIONNER	MARRIED	<=3	RECOVERED	YES	YES	YES	NO	NO	NO	NO	YES	NO	NO	NO	NO	NO	NO	NO	NO	NO	NO	NO	NO	YES	NO	NO	NO	NO	NO
147	66	≥65	MALE	June-20	PENSIONNER	MARRIED	>3	RECOVERED	NO	NO	NO	NO	NO	NO	NO	NO	NO	NO	NO	NO	NO	NO	YES	NO	NO	NO	NO	NO	NO	NO	NO	NO	NO	NO
152	45	[15-49]	MALE	June-20	EMPLOYEE	MARRIED	<=3	RECOVERED	NO	YES	YES	NO	NO	NO	NO	YES	NO	NO	YES	YES	NO	NO	NO	NO	NO	NO	NO	NO	NO	NO	NO	NO	NO	NO
153	30	[15-49]	MALE	June-20	EMPLOYEE	MARRIED	<=3	RECOVERED	NO	YES	NO	NO	NO	NO	NO	NO	NO	YES	YES	NO	NO	NO	NO	NO	NO	NO	NO	NO	NO	NO	NO	NO	NO	NO
158	27	[15-49]	MALE	June-20	HEALTH PROFESSIONAL	SINGLE	<=3	RECOVERED	YES	YES	YES	NO	NO	NO	NO	NO	YES	NO	YES	NO	NO	NO	NO	NO	NO	NO	NO	NO	NO	NO	NO	NO	NO	NO
167	54	[50-64]	MALE	June-20	HEALTH PROFESSIONAL	MARRIED	<=3	RECOVERED	NO	NO	NO	NO	NO	NO	NO	NO	NO	NO	NO	NO	NO	NO	NO	NO	NO	NO	NO	NO	NO	NO	NO	NO	NO	NO
168	75	≥65	MALE	June-20	PENSIONNER	MARRIED	>3	RECOVERED	NO	YES	YES	NO	NO	NO	NO	NO	NO	NO	NO	NO	NO	YES	NO	NO	NO	NO	NO	NO	NO	NO	NO	NO	NO	NO
176	48	[15-49]	MALE	June-20	ND	MARRIED	>3	RECOVERED	NO	YES	YES	YES	NO	NO	NO	NO	NO	NO	NO	YES	NO	NO	YES	NO	YES	NO	NO	NO	NO	NO	NO	NO	NO	NO
177	40	[15-49]	MALE	June-20	ELECTROTECHNICIAN	MARRIED	>3	RECOVERED	YES	YES	YES	YES	YES	NO	NO	NO	NO	NO	YES	YES	NO	NO	NO	NO	NO	NO	NO	NO	NO	NO	NO	NO	NO	NO
178	54	[50-64]	MALE	June-20	ELECTROTECHNICIAN	MARRIED	<=3	RECOVERED	YES	YES	YES	NO	NO	NO	NO	YES	NO	NO	YES	NO	NO	YES	NO	NO	NO	NO	NO	NO	NO	NO	NO	NO	NO	NO
181	76	≥65	MALE	June-20	ELECTROTECHNICIAN	MARRIED	>3	RECOVERED	YES	YES	YES	NO	NO	NO	NO	NO	YES	NO	YES	NO	NO	NO	NO	NO	NO	NO	NO	NO	NO	NO	NO	NO	NO	NO
186	33	[15-49]	MALE	June-20	ELECTROTECHNICIAN	MARRIED	<=3	RECOVERED	NO	NO	NO	NO	NO	NO	NO	NO	NO	NO	NO	NO	NO	NO	NO	NO	NO	NO	NO	NO	NO	NO	NO	NO	NO	NO
189	48	[15-49]	MALE	June-20	HEALTH PROFESSIONAL	MARRIED	<=3	RECOVERED	NO	NO	NO	NO	NO	NO	NO	NO	NO	NO	NO	NO	NO	NO	NO	NO	NO	NO	NO	NO	NO	NO	NO	NO	NO	NO
198	54	[50-64]	MALE	June-20	CIVIL SERVANT	MARRIED	>3	RECOVERED	NO	NO	NO	NO	NO	NO	NO	NO	NO	NO	NO	NO	NO	NO	NO	NO	NO	NO	NO	NO	NO	NO	NO	NO	NO	NO
199	36	[15-49]	MALE	June-20	EMPLOYEE	SINGLE	<=3	RECOVERED	YES	NO	YES	NO	NO	NO	NO	NO	NO	NO	YES	NO	NO	NO	NO	NO	NO	NO	NO	NO	NO	YES	NO	NO	NO	NO
206	48	[15-49]	MALE	July-20	CIVIL SERVANT	MARRIED	<=3	RECOVERED	YES	NO	YES	NO	NO	NO	NO	NO	NO	NO	NO	NO	NO	NO	NO	NO	YES	NO	NO	NO	NO	NO	NO	NO	NO	NO
209	62	[50-64]	MALE	July-20	CIVIL SERVANT	MARRIED	>3	RECOVERED	NO	YES	NO	NO	NO	NO	NO	NO	YES	NO	YES	YES	NO	NO	YES	NO	NO	NO	NO	NO	NO	NO	NO	NO	NO	NO
216	43	[15-49]	MALE	July-20	SELF-EMPLOYMENT	MARRIED	<=3	RECOVERED	NO	YES	YES	NO	NO	NO	NO	NO	YES	NO	YES	NO	NO	NO	NO	NO	NO	NO	NO	YES	NO	YES	NO	NO	NO	NO
223	15	[15-49]	MALE	August-20	STUDENT	SINGLE	>3	RECOVERED	YES	YES	YES	NO	NO	NO	NO	YES	YES	NO	YES	YES	NO	NO	YES	NO	NO	NO	NO	NO	NO	NO	NO	NO	NO	NO
224	44	[15-49]	MALE	August-20	CIVIL SERVANT	MARRIED	>3	RECOVERED	NO	YES	YES	NO	NO	NO	NO	YES	NO	NO	NO	NO	NO	NO	YES	NO	NO	NO	NO	NO	NO	NO	NO	NO	NO	NO
226	62	[50-64]	MALE	August-20	CIVIL SERVANT	MARRIED	>3	RECOVERED	YES	YES	NO	NO	NO	NO	YES	YES	NO	NO	YES	NO	NO	NO	NO	YES	NO	NO	NO	NO	NO	NO	NO	NO	NO	NO
227	65	≥65	MALE	August-20	PENSIONNER	MARRIED	<=3	RECOVERED	NO	YES	YES	NO	NO	NO	NO	YES	NO	YES	YES	NO	NO	YES	NO	NO	NO	NO	NO	NO	NO	NO	NO	NO	NO	NO
229	75	≥65	MALE	August-20	PENSIONNER	MARRIED	>3	RECOVERED	NO	YES	YES	NO	NO	NO	NO	YES	NO	YES	YES	YES	NO	NO	NO	NO	NO	NO	NO	NO	NO	NO	NO	NO	NO	NO
231	67	≥65	MALE	August-20	PENSIONNER	MARRIED	<=3	RECOVERED	YES	YES	YES	NO	NO	NO	NO	YES	NO	NO	YES	YES	NO	YES	NO	NO	NO	NO	NO	NO	NO	NO	NO	NO	NO	NO
235	43	[15-49]	MALE	September-20	CIVIL SERVANT	MARRIED	>3	RECOVERED	YES	YES	YES	NO	NO	NO	NO	YES	NO	NO	YES	YES	NO	NO	NO	NO	NO	NO	NO	NO	NO	NO	NO	NO	NO	NO
240	63	[50-64]	MALE	October-20	PENSIONNER	MARRIED	>3	RECOVERED	NO	YES	YES	NO	NO	NO	NO	YES	NO	YES	YES	NO	NO	NO	NO	NO	NO	NO	NO	NO	NO	NO	NO	NO	NO	NO
242	54	[50-64]	MALE	October-20	CIVIL SERVANT	MARRIED	>3	RECOVERED	YES	YES	YES	NO	NO	NO	NO	YES	NO	YES	YES	YES	NO	NO	NO	YES	NO	NO	NO	NO	NO	NO	NO	NO	NO	NO
244	53	[50-64]	MALE	October-20	CIVIL SERVANT	MARRIED	>3	RECOVERED	YES	YES	YES	NO	NO	NO	NO	YES	YES	YES	YES	YES	NO	YES	NO	NO	NO	NO	NO	NO	NO	NO	NO	NO	NO	NO
254	55	[50-64]	MALE	Janauary-21	FARMER/TRADER	MARRIED	>3	RECOVERED	NO	YES	YES	NO	NO	NO	NO	YES	YES	YES	YES	YES	NO	NO	NO	NO	NO	NO	NO	NO	NO	NO	NO	NO	NO	YES
255	72	≥65	MALE	Janauary-21	CIVIL SERVANT	MARRIED	>3	RECOVERED	YES	YES	YES	NO	NO	NO	NO	YES	YES	YES	YES	YES	NO	NO	YES	NO	NO	NO	NO	NO	NO	NO	NO	NO	NO	NO
259	68	≥65	MALE	Janauary-21	FARMER/TRADER	MARRIED	<=3	RECOVERED	NO	YES	YES	YES	YES	NO	NO	YES	YES	YES	YES	YES	YES	NO	NO	YES	NO	NO	NO	NO	NO	NO	NO	NO	NO	NO
260	48	[15-49]	MALE	Janauary-21	CIVIL SERVANT	MARRIED		RECOVERED	NO	NO	NO	NO	NO	NO	NO	YES	NO	NO	YES	NO	NO	NO	NO	YES	NO	YES	NO	NO	NO	NO	NO	NO	NO	NO
262	66	≥65	MALE	Janauary-21	CIVIL SERVANT	MARRIED		RECOVERED	YES	YES	YES	NO	NO	NO	NO	YES	NO	YES	YES	YES	NO	NO	NO	YES	NO	NO	NO	NO	NO	NO	NO	NO	NO	NO
264	73	≥65	MALE	Janauary-21	HEALTH PROFESSIONAL	MARRIED	>3	RECOVERED	YES	YES	YES	NO	NO	NO	NO	YES	NO	YES	YES	YES	NO	NO	NO	YES	NO	NO	NO	NO	NO	NO	NO	NO	NO	NO
273	66	≥65	MALE	February-21	CIVIL SERVANT	MARRIED	>3	RECOVERED	YES	YES	YES	NO	NO	NO	NO	YES	YES	YES	YES	NO	NO	NO	NO	YES	NO	NO	NO	NO	NO	NO	NO	NO	NO	NO
276	33	[15-49]	MALE	February-21	CIVIL SERVANT	SINGLE	>3	RECOVERED	NO	NO	NO	NO	NO	NO	NO	NO	NO	NO	YES	NO	NO	NO	NO	NO	NO	NO	NO	NO	NO	NO	NO	NO	NO	NO
277	32	[15-49]	MALE	February-21	ELECTROTECHNICIAN	MARRIED	>3	RECOVERED	YES	YES	YES	NO	NO	NO	NO	YES	NO	YES	YES	YES	NO	NO	NO	NO	NO	NO	NO	NO	NO	NO	NO	NO	NO	NO
278	57	[50-64]	MALE	February-21	CIVIL SERVANT	MARRIED	>3	RECOVERED	NO	YES	YES	YES	NO	NO	NO	YES	YES	YES	YES	YES	YES	NO	YES	NO	NO	NO	NO	NO	NO	NO	NO	NO	NO	NO
285	74	≥65	MALE	February-21	PENSIONNER	MARRIED	>3	RECOVERED	NO	YES	NO	NO	NO	NO	NO	YES	NO	YES	YES	NO	NO	NO	NO	NO	NO	NO	NO	NO	NO	NO	NO	NO	NO	NO
287	80	≥65	MALE	February-21	PENSIONNER	MARRIED	<=3	RECOVERED	YES	YES	YES	NO	NO	NO	NO	NO	NO	NO	NO	YES	NO	NO	NO	YES	NO	NO	NO	NO	NO	NO	NO	NO	YES	NO
289	65	≥65	MALE	February-21	PENSIONNER	MARRIED	<=3	RECOVERED	YES	NO	YES	YES	YES	NO	NO	NO	NO	NO	YES	YES	YES	YES	NO	NO	NO	NO	NO	NO	NO	NO	NO	NO	NO	NO
290	65	≥65	MALE	February-21	PENSIONNER	MARRIED	>3	RECOVERED	YES	NO	YES	YES	YES	NO	NO	NO	NO	NO	YES	YES	YES	YES	NO	NO	NO	NO	NO	NO	NO	NO	NO	NO	NO	NO
293	70	≥65	MALE	February-21	CIVIL SERVANT	MARRIED	>3	RECOVERED	YES	NO	NO	NO	NO	NO	NO	NO	NO	NO	YES	YES	NO	NO	NO	NO	NO	NO	NO	NO	NO	NO	NO	NO	NO	NO
294	29	[15-49]	MALE	February-21	CIVIL SERVANT	MARRIED	<=3	RECOVERED	NO	NO	NO	NO	NO	NO	NO	NO	NO	NO	NO	NO	NO	NO	NO	YES	NO	NO	NO	NO	NO	NO	NO	NO	NO	NO
297	25	[15-49]	MALE	February-21	PENSIONNER	MARRIED	>3	RECOVERED	NO	YES	YES	NO	NO	NO	NO	NO	NO	NO	YES	NO	NO	NO	NO	NO	NO	NO	NO	NO	NO	NO	NO	NO	NO	NO
299	69	≥65	MALE	February-21	FARMER/TRADER	SINGLE	<=3	RECOVERED	NO	NO	NO	NO	NO	NO	NO	NO	NO	NO	NO	NO	NO	NO	NO	NO	NO	NO	NO	NO	NO	NO	NO	NO	NO	NO
300	58	[50-64]	MALE	February-21	HEALTH PROFESSIONAL	MARRIED	>3	RECOVERED	NO	NO	YES	NO	NO	NO	NO	NO	NO	NO	NO	NO	NO	NO	NO	NO	NO	NO	NO	NO	NO	NO	NO	NO	NO	NO
301	70	≥65	MALE	February-21	HEALTH PROFESSIONAL	MARRIED	<=3	RECOVERED	NO	NO	NO	NO	NO	NO	NO	NO	NO	NO	NO	NO	NO	YES	NO	NO	NO	NO	NO	NO	NO	NO	NO	NO	NO	NO
302	63	[50-64]	MALE	February-21	HEALTH PROFESSIONAL	MARRIED	<=3	RECOVERED	NO	NO	NO	NO	NO	NO	NO	NO	NO	NO	NO	NO	NO	NO	NO	NO	NO	NO	NO	NO	NO	NO	NO	NO	NO	NO
303	70	≥65	MALE	February-21	EMPLOYEE	MARRIED	<=3	RECOVERED	NO	NO	NO	NO	NO	NO	NO	NO	NO	NO	NO	NO	NO	YES	NO	NO	NO	NO	NO	NO	NO	NO	NO	NO	NO	NO
306	61	[50-64]	MALE	February-21	HEALTH PROFESSIONAL	MARRIED	>3	RECOVERED	YES	YES	NO	NO	NO	NO	NO	NO	YES	NO	NO	NO	NO	NO	NO	NO	NO	NO	NO	NO	NO	NO	NO	NO	NO	NO
307	53	[50-64]	MALE	February-21	HEALTH PROFESSIONAL	SINGLE	<=3	RECOVERED	YES	YES	NO	NO	NO	NO	NO	NO	YES	NO	NO	NO	NO	NO	NO	NO	NO	NO	NO	NO	NO	NO	YES	NO	NO	NO
311	78	≥65	MALE	March-21	HEALTH PROFESSIONAL	MARRIED	>3	RECOVERED	NO	YES	NO	NO	NO	NO	NO	NO	NO	NO	YES	YES	NO	NO	NO	YES	NO	NO	NO	NO	NO	NO	NO	NO	NO	NO
314	31	[15-49]	MALE	March-21	HEALTH PROFESSIONAL	MARRIED	>3	RECOVERED	NO	YES	YES	NO	NO	NO	NO	YES	NO	NO	NO	NO	NO	NO	NO	NO	NO	NO	NO	NO	NO	NO	NO	NO	NO	NO
322	77	≥65	MALE	March-21	ELECTROTECHNICIAN	MARRIED	>3	RECOVERED	YES	YES	YES	NO	NO	NO	YES	NO	YES	NO	NO	NO	NO	YES	NO	NO	NO	NO	NO	NO	NO	NO	NO	NO	NO	NO
331	59	[50-64]	MALE	March-21	ND	MARRIED	>3	RECOVERED	NO	NO	YES	NO	NO	NO	NO	NO	NO	NO	NO	NO	NO	NO	NO	YES	NO	NO	NO	NO	NO	NO	NO	NO	NO	NO
335	48	[15-49]	MALE	March-21	HOUSEKEEPER	MARRIED	<=3	RECOVERED	NO	NO	NO	NO	NO	NO	NO	NO	NO	NO	NO	NO	NO	NO	NO	NO	NO	NO	NO	NO	NO	NO	NO	NO	NO	NO
336	71	≥65	MALE	March-21	ELECTROTECHNICIAN	MARRIED	>3	RECOVERED	NO	NO	NO	NO	NO	YES	NO	NO	NO	NO	YES	NO	NO	NO	NO	YES	NO	NO	NO	NO	NO	NO	NO	NO	YES	NO
337	71	≥65	MALE	March-21	HEALTH PROFESSIONAL	MARRIED	>3	RECOVERED	YES	YES	YES	NO	NO	NO	NO	NO	NO	NO	YES	NO	NO	NO	NO	NO	NO	NO	NO	NO	NO	NO	NO	NO	NO	NO
338	72	≥65	MALE	March-21	FARMER/TRADER	MARRIED	>3	RECOVERED	YES	YES	YES	YES	NO	NO	NO	YES	NO	NO	YES	NO	NO	YES	NO	NO	NO	NO	NO	NO	NO	NO	NO	NO	NO	NO
339	45	[15-49]	MALE	March-21	HEALTH PROFESSIONAL	MARRIED	>3	RECOVERED	YES	YES	NO	NO	NO	NO	NO	NO	NO	NO	NO	YES	NO	YES	NO	NO	NO	NO	NO	NO	NO	NO	NO	NO	NO	NO
347	63	[50-64]	MALE	March-21	HOUSEKEEPER	WIDOW	>3	RECOVERED	YES	YES	YES	NO	NO	NO	NO	NO	NO	NO	YES	NO	NO	YES	NO	NO	NO	NO	NO	NO	NO	NO	NO	NO	NO	NO
348	77	≥65	MALE	March-21	HOUSEKEEPER	MARRIED	<=3	RECOVERED	NO	NO	NO	NO	NO	NO	NO	YES	NO	NO	NO	NO	NO	NO	NO	YES	NO	NO	NO	NO	NO	NO	NO	NO	NO	NO
375	40	[15-49]	MALE	April-21	ND	MARRIED	<=3	RECOVERED	YES	YES	YES	NO	NO	NO	NO	YES	NO	NO	YES	YES	NO	NO	NO	NO	NO	NO	NO	NO	NO	NO	NO	NO	NO	NO
376	36	[15-49]	MALE	April-21	ND	MARRIED	<=3	RECOVERED	YES	YES	YES	NO	NO	NO	NO	YES	NO	NO	YES	YES	NO	NO	NO	NO	NO	NO	NO	NO	NO	NO	NO	NO	NO	NO
383	28	[15-49]	MALE	April-21	ND	MARRIED	<=3	RECOVERED	YES	YES	YES	NO	NO	NO	NO	YES	NO	NO	YES	YES	NO	NO	NO	NO	NO	NO	NO	NO	NO	NO	NO	NO	NO	NO
388	31	[15-49]	MALE	April-21	ND	MARRIED	<=3	RECOVERED	YES	YES	YES	NO	NO	NO	NO	YES	NO	NO	YES	YES	NO	NO	NO	NO	NO	NO	NO	NO	NO	NO	NO	NO	NO	NO
390	30	[15-49]	MALE	April-21	ND	MARRIED	<=3	RECOVERED	YES	YES	YES	NO	NO	NO	NO	YES	NO	NO	YES	YES	NO	NO	NO	NO	NO	NO	NO	NO	NO	NO	NO	NO	NO	NO
398	33	[15-49]	MALE	April-21	ND	MARRIED	<=3	RECOVERED	YES	YES	YES	NO	NO	NO	NO	YES	NO	NO	YES	YES	NO	NO	NO	NO	NO	NO	NO	NO	NO	NO	NO	NO	NO	NO
402	27	[15-49]	MALE	April-21	ND	MARRIED	<=3	RECOVERED	YES	YES	YES	NO	NO	NO	NO	YES	NO	NO	YES	YES	NO	NO	NO	NO	NO	NO	NO	NO	NO	NO	NO	NO	NO	NO
404	49	[15-49]	MALE	April-21	ND	MARRIED	<=3	RECOVERED	YES	YES	YES	NO	NO	NO	NO	YES	NO	NO	YES	YES	NO	NO	NO	NO	NO	NO	NO	NO	NO	NO	NO	NO	NO	NO
416	28	[15-49]	MALE	April-21	ND	MARRIED	<=3	RECOVERED	YES	YES	YES	NO	NO	NO	NO	YES	NO	NO	YES	YES	NO	NO	NO	NO	NO	NO	NO	NO	NO	NO	NO	NO	NO	NO
425	33	[15-49]	MALE	April-21	ND	MARRIED	<=3	RECOVERED	YES	YES	YES	NO	NO	NO	NO	YES	NO	NO	YES	YES	NO	NO	NO	NO	NO	NO	NO	NO	NO	NO	NO	NO	NO	NO
426	28	[15-49]	MALE	April-21	ND	MARRIED	<=3	RECOVERED	YES	YES	YES	NO	NO	NO	NO	YES	NO	NO	YES	YES	NO	NO	NO	NO	NO	NO	NO	NO	NO	NO	NO	NO	NO	NO
434	28	[15-49]	MALE	April-21	ND	MARRIED	<=3	RECOVERED	YES	YES	YES	NO	NO	NO	NO	YES	NO	NO	YES	YES	NO	NO	NO	NO	NO	NO	NO	NO	NO	NO	NO	NO	NO	NO
465	35	[15-49]	MALE	May-21	ND	MARRIED	<=3	RECOVERED	YES	YES	YES	NO	NO	NO	NO	YES	NO	NO	YES	YES	NO	NO	NO	NO	NO	NO	NO	NO	NO	NO	NO	NO	NO	NO
472	38	[15-49]	MALE	May-21	ND	MARRIED	<=3	RECOVERED	YES	YES	YES	NO	NO	NO	NO	YES	NO	NO	YES	YES	NO	NO	NO	NO	NO	NO	NO	NO	NO	NO	NO	NO	NO	NO
474	30	[15-49]	MALE	May-21	ND	MARRIED	<=3	RECOVERED	YES	YES	YES	NO	NO	NO	NO	YES	NO	NO	YES	YES	NO	NO	NO	NO	NO	NO	NO	NO	NO	NO	NO	NO	NO	NO
478	45	[15-49]	MALE	May-21	ND	MARRIED	<=3	RECOVERED	YES	YES	YES	NO	NO	NO	NO	YES	NO	NO	YES	YES	NO	NO	NO	NO	NO	NO	NO	NO	NO	NO	NO	YES	NO	NO
487	31	[15-49]	MALE	May-21	ND	MARRIED	<=3	RECOVERED	YES	YES	YES	NO	NO	NO	NO	YES	NO	NO	YES	YES	NO	NO	NO	NO	NO	NO	NO	NO	NO	NO	NO	NO	NO	NO
496	23	[15-49]	MALE	May-21	STUDENT	MARRIED	<=3	RECOVERED	YES	YES	YES	NO	NO	NO	NO	YES	NO	NO	YES	YES	NO	NO	NO	NO	NO	NO	NO	NO	NO	NO	NO	NO	NO	NO
504	33	[15-49]	MALE	May-21	ND	MARRIED	<=3	RECOVERED	YES	YES	YES	NO	NO	NO	NO	YES	NO	NO	YES	YES	NO	NO	NO	NO	NO	NO	NO	NO	NO	NO	NO	NO	NO	NO
505	31	[15-49]	MALE	May-21	ND	MARRIED	<=3	RECOVERED	YES	YES	YES	NO	NO	NO	NO	YES	NO	NO	YES	YES	NO	NO	NO	NO	NO	NO	NO	NO	NO	NO	NO	NO	NO	NO
517	28	[15-49]	MALE	May-21	ND	MARRIED	<=3	RECOVERED	YES	YES	YES	NO	NO	NO	NO	YES	NO	NO	YES	YES	NO	NO	NO	NO	NO	NO	NO	NO	NO	NO	NO	NO	NO	NO
518	31	[15-49]	MALE	May-21	ND	MARRIED	<=3	RECOVERED	YES	YES	YES	NO	NO	NO	NO	YES	NO	NO	YES	YES	NO	NO	NO	NO	NO	NO	NO	NO	NO	NO	NO	NO	NO	NO
530	54	[50-64]	MALE	May-21	PENSIONNER	MARRIED	<=3	RECOVERED	YES	YES	YES	NO	NO	NO	NO	YES	NO	NO	YES	YES	NO	YES	NO	NO	NO	NO	NO	NO	NO	NO	NO	NO	NO	NO
531	54	[50-64]	MALE	June-21	PENSIONNER	MARRIED	<=3	RECOVERED	YES	YES	YES	NO	NO	NO	NO	YES	NO	NO	YES	YES	NO	YES	NO	NO	NO	NO	NO	NO	NO	NO	NO	NO	NO	NO
547	51	[50-64]	MALE	June-21	PENSIONNER	MARRIED	<=3	RECOVERED	YES	YES	YES	NO	NO	NO	NO	YES	NO	NO	YES	YES	NO	YES	NO	NO	NO	NO	NO	NO	NO	NO	NO	NO	NO	NO
572	31	[15-49]	MALE	July-21	ND	MARRIED	<=3	RECOVERED	YES	YES	YES	NO	NO	NO	NO	YES	NO	NO	YES	YES	NO	NO	NO	NO	NO	NO	NO	NO	NO	NO	NO	NO	NO	NO
573	39	[15-49]	MALE	July-21	ND	MARRIED	<=3	RECOVERED	YES	YES	YES	NO	NO	NO	NO	YES	NO	NO	YES	YES	NO	NO	NO	NO	NO	NO	NO	NO	NO	NO	NO	NO	NO	NO
588	26	[15-49]	MALE	July-21	ND	MARRIED	<=3	RECOVERED	YES	YES	YES	NO	NO	NO	NO	YES	NO	NO	YES	YES	NO	NO	NO	NO	NO	NO	NO	NO	NO	NO	NO	NO	NO	NO
589	43	[15-49]	MALE	July-21	ND	MARRIED	<=3	RECOVERED	YES	YES	YES	NO	NO	NO	NO	YES	NO	NO	YES	YES	NO	NO	NO	NO	NO	NO	NO	NO	NO	NO	NO	NO	NO	NO
594	31	[15-49]	MALE	August-21	ND	MARRIED	<=3	RECOVERED	YES	YES	YES	NO	NO	NO	NO	YES	NO	NO	YES	YES	NO	NO	NO	NO	NO	NO	NO	NO	NO	NO	NO	NO	NO	NO
595	31	[15-49]	MALE	August-21	ND	MARRIED	<=3	RECOVERED	YES	YES	YES	NO	NO	NO	NO	YES	NO	NO	YES	YES	NO	NO	NO	NO	NO	NO	NO	NO	NO	NO	NO	NO	NO	NO
596	31	[15-49]	MALE	August-21	ND	MARRIED	<=3	RECOVERED	YES	YES	YES	NO	NO	NO	NO	YES	NO	NO	YES	YES	NO	NO	NO	NO	NO	NO	NO	NO	NO	NO	NO	NO	NO	NO
606	31	[15-49]	MALE	September-21	ND	MARRIED	<=3	RECOVERED	YES	YES	YES	NO	NO	NO	NO	YES	NO	NO	YES	YES	NO	NO	NO	NO	NO	NO	NO	NO	NO	NO	NO	NO	NO	NO
605	31	[15-49]	MALE	September-21	ND	MARRIED	<=3	RECOVERED	YES	YES	YES	NO	NO	NO	NO	YES	NO	NO	YES	YES	NO	NO	NO	NO	NO	NO	NO	NO	NO	NO	NO	NO	NO	NO
610	31	[15-49]	MALE	September-21	ND	MARRIED	<=3	RECOVERED	YES	YES	YES	NO	NO	NO	NO	YES	NO	NO	YES	YES	NO	NO	NO	NO	NO	NO	NO	NO	NO	NO	NO	NO	NO	NO
611	31	[15-49]	MALE	September-21	ND	MARRIED	<=3	RECOVERED	YES	YES	YES	NO	NO	NO	NO	YES	NO	NO	YES	YES	NO	NO	NO	NO	NO	NO	NO	NO	NO	NO	NO	NO	NO	NO
615	31	[15-49]	MALE	September-21	ND	MARRIED	<=3	RECOVERED	YES	YES	YES	NO	NO	NO	NO	YES	NO	NO	YES	YES	NO	NO	NO	NO	NO	NO	NO	NO	NO	NO	NO	NO	NO	NO
617	31	[15-49]	MALE	October-21	ND	MARRIED	<=3	RECOVERED	YES	YES	YES	NO	NO	NO	NO	YES	NO	NO	YES	YES	NO	NO	NO	NO	NO	NO	NO	NO	NO	NO	NO	NO	NO	NO
619	31	[15-49]	MALE	October-21	ND	MARRIED	<=3	RECOVERED	YES	YES	YES	NO	NO	NO	NO	YES	NO	NO	YES	YES	NO	NO	NO	NO	NO	NO	NO	NO	NO	NO	NO	NO	NO	NO
622	31	[15-49]	MALE	October-21	ND	MARRIED	<=3	RECOVERED	YES	YES	YES	NO	NO	NO	NO	YES	NO	NO	YES	YES	NO	NO	NO	NO	NO	NO	NO	NO	NO	NO	NO	NO	NO	NO
628	34	[15-49]	MALE	October-21	ND	MARRIED	<=3	RECOVERED	YES	YES	YES	NO	NO	NO	NO	YES	NO	NO	YES	YES	NO	NO	NO	NO	NO	NO	NO	NO	NO	NO	NO	NO	NO	NO
632	31	[15-49]	MALE	November-21	ND	MARRIED	<=3	RECOVERED	YES	YES	YES	NO	NO	NO	NO	YES	NO	NO	YES	YES	NO	NO	NO	NO	NO	NO	NO	NO	NO	NO	NO	NO	NO	NO
634	31	[15-49]	MALE	November-21	ND	MARRIED	<=3	RECOVERED	YES	YES	YES	NO	NO	NO	NO	YES	NO	NO	YES	YES	NO	NO	NO	NO	NO	NO	NO	NO	NO	NO	NO	NO	NO	NO
636	31	[15-49]	MALE	November-21	ND	MARRIED	<=3	RECOVERED	YES	YES	YES	NO	NO	NO	NO	YES	NO	NO	YES	YES	NO	NO	NO	NO	NO	NO	NO	NO	NO	NO	NO	NO	NO	NO
639	31	[15-49]	MALE	November-21	ND	MARRIED	<=3	RECOVERED	YES	YES	YES	NO	NO	NO	NO	YES	NO	NO	YES	YES	NO	NO	NO	NO	NO	NO	NO	NO	NO	NO	NO	NO	NO	NO
645	34	[15-49]	MALE	December-21	ND	MARRIED	<=3	RECOVERED	YES	YES	YES	NO	NO	NO	NO	YES	NO	NO	YES	YES	NO	NO	NO	NO	NO	NO	NO	NO	NO	NO	NO	NO	NO	NO
2	34	[15-49]	FEMALE	March-20	HEALTH PROFESSIONAL	MARRIED	<=3	RECOVERED	NO	NO	NO	NO	NO	NO	NO	NO	NO	NO	NO	NO	NO	NO	NO	NO	YES	NO	NO	NO	NO	NO	NO	NO	NO	NO
6	45	[15-49]	FEMALE	March-20	HEALTH PROFESSIONAL	MARRIED	>3	RECOVERED	YES	NO	YES	YES	YES	NO	NO	NO	NO	NO	YES	YES	YES	NO	NO	NO	NO	NO	NO	NO	YES	NO	NO	NO	NO	NO
7	38	[15-49]	FEMALE	April-20	HOUSEKEEPER	MARRIED	>3	RECOVERED	YES	NO	NO	NO	YES	NO	NO	NO	NO	NO	NO	NO	NO	NO	NO	NO	NO	NO	NO	NO	NO	NO	NO	NO	NO	NO
8	37	[15-49]	FEMALE	April-20	HEALTH PROFESSIONAL	MARRIED	>3	RECOVERED	NO	NO	NO	NO	NO	NO	NO	NO	NO	NO	NO	NO	NO	NO	NO	NO	NO	NO	NO	NO	NO	NO	NO	NO	NO	NO
10	36	[15-49]	FEMALE	April-20	ND	ND	<=3	RECOVERED	NO	NO	NO	NO	NO	NO	NO	NO	NO	NO	NO	NO	NO	NO	NO	NO	NO	NO	NO	NO	NO	NO	NO	NO	NO	NO
28	28	[15-49]	FEMALE	April-20	ND	SINGLE	>3	RECOVERED	NO	YES	NO	NO	NO	NO	NO	NO	NO	NO	YES	YES	NO	NO	NO	NO	NO	NO	NO	NO	NO	NO	NO	NO	NO	NO
42	48	[15-49]	FEMALE	April-20	SELF-EMPLOYMENT	MARRIED	>3	RECOVERED	YES	YES	YES	YES	NO	NO	NO	NO	NO	NO	NO	NO	NO	NO	NO	NO	NO	NO	NO	NO	NO	NO	NO	NO	NO	NO
53	37	[15-49]	FEMALE	May-20	CIVIL SERVANT	SINGLE	>3	RECOVERED	YES	YES	YES	NO	NO	NO	NO	NO	NO	NO	YES	YES	YES	NO	NO	NO	NO	NO	NO	NO	NO	NO	NO	NO	NO	NO
69	23	[15-49]	FEMALE	May-20	HEALTH PROFESSIONAL	MARRIED	<=3	RECOVERED	NO	YES	YES	YES	NO	NO	NO	NO	NO	NO	YES	NO	NO	NO	NO	NO	NO	NO	NO	NO	NO	NO	NO	NO	NO	NO
74	48	[15-49]	FEMALE	May-20	HOUSEKEEPER	MARRIED	<=3	RECOVERED	YES	NO	YES	NO	NO	NO	NO	NO	NO	NO	NO	NO	NO	NO	NO	NO	NO	NO	NO	NO	NO	NO	NO	NO	NO	NO
87	28	[15-49]	FEMALE	May-20	HEALTH PROFESSIONAL	MARRIED	<=3	RECOVERED	NO	NO	YES	NO	NO	NO	NO	NO	NO	NO	NO	NO	NO	NO	NO	NO	NO	NO	NO	NO	NO	NO	NO	NO	NO	NO
100	63	[50-64]	FEMALE	May-20	HOUSEKEEPER	ND	>3	RECOVERED	NO	NO	NO	NO	NO	NO	NO	NO	NO	NO	NO	NO	NO	NO	NO	NO	YES	NO	NO	NO	YES	NO	NO	NO	NO	NO
136	17	[15-49]	FEMALE	June-20	STUDENT	SINGLE	>3	RECOVERED	NO	YES	YES	NO	NO	NO	NO	NO	NO	NO	NO	YES	NO	NO	NO	NO	NO	NO	NO	NO	NO	NO	NO	NO	NO	NO
138	21	[15-49]	FEMALE	June-20	STUDENT	SINGLE	<=3	RECOVERED	NO	NO	NO	NO	NO	NO	NO	YES	NO	NO	NO	NO	NO	NO	NO	NO	NO	NO	NO	NO	NO	NO	NO	NO	NO	NO
145	46	[15-49]	FEMALE	June-20	HEALTH PROFESSIONAL	MARRIED	>3	RECOVERED	YES	YES	YES	NO	NO	NO	NO	NO	NO	NO	NO	NO	NO	NO	NO	NO	NO	NO	NO	NO	NO	NO	NO	NO	NO	NO
149	24	[15-49]	FEMALE	June-20	HEALTH PROFESSIONAL	SINGLE	<=3	RECOVERED	YES	YES	YES	NO	NO	NO	NO	NO	NO	NO	NO	NO	NO	NO	NO	NO	NO	NO	NO	NO	NO	NO	NO	NO	NO	NO
150	30	[15-49]	FEMALE	June-20	HEALTH PROFESSIONAL	SINGLE	<=3	RECOVERED	YES	NO	NO	NO	NO	NO	NO	NO	NO	NO	YES	NO	YES	NO	NO	NO	NO	NO	NO	NO	NO	NO	NO	NO	NO	NO
151	33	[15-49]	FEMALE	June-20	HEALTH PROFESSIONAL	MARRIED	<=3	RECOVERED	YES	YES	YES	NO	NO	YES	NO	YES	NO	NO	YES	NO	NO	NO	NO	NO	NO	NO	NO	NO	NO	NO	NO	NO	NO	NO
154	31	[15-49]	FEMALE	June-20	HEALTH PROFESSIONAL	MARRIED	<=3	RECOVERED	YES	YES	YES	NO	NO	NO	NO	NO	NO	YES	YES	NO	NO	NO	NO	NO	NO	NO	NO	NO	NO	NO	NO	NO	NO	NO
155	40	[15-49]	FEMALE	June-20	HEALTH PROFESSIONAL	MARRIED	<=3	RECOVERED	NO	YES	YES	NO	NO	NO	NO	NO	NO	NO	YES	NO	NO	NO	NO	NO	NO	NO	NO	NO	NO	NO	NO	NO	NO	NO
156	45	[15-49]	FEMALE	June-20	HEALTH PROFESSIONAL	MARRIED	<=3	RECOVERED	NO	YES	YES	NO	NO	NO	NO	NO	NO	NO	YES	NO	NO	NO	NO	NO	NO	NO	NO	NO	NO	NO	NO	NO	NO	NO
157	28	[15-49]	FEMALE	June-20	HEALTH PROFESSIONAL	SINGLE	<=3	RECOVERED	YES	YES	YES	NO	NO	NO	NO	NO	YES	NO	YES	NO	NO	NO	NO	NO	NO	NO	NO	NO	NO	NO	NO	NO	NO	NO
159	40	[15-49]	FEMALE	June-20	HEALTH PROFESSIONAL	MARRIED	<=3	RECOVERED	YES	YES	YES	NO	YES	NO	NO	NO	NO	YES	NO	NO	NO	NO	NO	NO	NO	NO	NO	NO	NO	NO	NO	NO	NO	NO
160	34	[15-49]	FEMALE	June-20	HEALTH PROFESSIONAL	MARRIED	<=3	RECOVERED	NO	NO	NO	NO	NO	NO	NO	NO	NO	NO	NO	NO	NO	NO	NO	NO	NO	NO	NO	NO	NO	NO	NO	NO	NO	NO
161	31	[15-49]	FEMALE	June-20	HEALTH PROFESSIONAL	MARRIED	<=3	RECOVERED	NO	YES	NO	NO	NO	NO	NO	NO	YES	NO	YES	NO	NO	NO	NO	NO	NO	NO	NO	NO	NO	NO	NO	NO	NO	NO
162	32	[15-49]	FEMALE	June-20	HEALTH PROFESSIONAL	MARRIED	<=3	RECOVERED	NO	NO	NO	NO	NO	NO	NO	NO	NO	NO	NO	NO	NO	NO	NO	NO	NO	NO	NO	NO	NO	NO	NO	NO	NO	NO
163	23	[15-49]	FEMALE	June-20	HEALTH PROFESSIONAL	SINGLE	<=3	RECOVERED	NO	NO	NO	NO	NO	NO	NO	NO	NO	NO	NO	NO	NO	NO	NO	NO	NO	NO	NO	NO	NO	NO	NO	NO	NO	NO
164	49	[15-49]	FEMALE	June-20	HEALTH PROFESSIONAL	MARRIED	<=3	RECOVERED	NO	NO	NO	NO	NO	NO	NO	NO	NO	NO	NO	NO	NO	NO	NO	NO	NO	NO	NO	NO	NO	NO	NO	NO	NO	NO
165	39	[15-49]	FEMALE	June-20	HEALTH PROFESSIONAL	MARRIED	<=3	RECOVERED	NO	NO	NO	NO	NO	NO	NO	NO	NO	NO	NO	NO	NO	NO	NO	NO	NO	NO	NO	NO	NO	NO	NO	NO	NO	NO
166	29	[15-49]	FEMALE	June-20	HEALTH PROFESSIONAL	MARRIED	<=3	RECOVERED	NO	NO	NO	NO	NO	NO	NO	NO	NO	NO	NO	NO	NO	NO	NO	NO	NO	NO	NO	NO	NO	NO	NO	NO	NO	NO
170	34	[15-49]	FEMALE	June-20	HEALTH PROFESSIONAL	MARRIED	<=3	RECOVERED	NO	NO	NO	NO	NO	NO	NO	NO	NO	NO	NO	NO	NO	NO	NO	NO	NO	NO	NO	NO	NO	NO	NO	NO	NO	NO
172	84	≥65	FEMALE	June-20	HOUSEKEEPER	MARRIED	<=3	RECOVERED	NO	YES	NO	NO	NO	NO	NO	YES	NO	NO	YES	NO	NO	NO	NO	NO	NO	NO	NO	NO	NO	NO	NO	NO	NO	NO
173	27	[15-49]	FEMALE	June-20	HEALTH PROFESSIONAL	SINGLE	<=3	RECOVERED	NO	NO	NO	NO	NO	NO	NO	NO	NO	NO	NO	NO	NO	NO	NO	NO	NO	NO	NO	NO	NO	NO	NO	NO	NO	NO
175	28	[15-49]	FEMALE	June-20	HEALTH PROFESSIONAL	SINGLE	<=3	RECOVERED	NO	NO	NO	NO	NO	NO	NO	NO	NO	NO	NO	NO	NO	NO	NO	NO	NO	NO	NO	NO	NO	NO	NO	NO	NO	NO
182	49	[15-49]	FEMALE	June-20	HEALTH PROFESSIONAL	MARRIED	<=3	RECOVERED	NO	NO	NO	NO	NO	NO	NO	NO	NO	NO	NO	NO	NO	NO	NO	NO	NO	NO	NO	NO	NO	NO	NO	NO	NO	NO
184	38	[15-49]	FEMALE	June-20	HEALTH PROFESSIONAL	MARRIED	<=3	RECOVERED	NO	NO	NO	NO	NO	NO	NO	NO	NO	NO	NO	NO	NO	NO	NO	NO	NO	NO	NO	NO	NO	NO	NO	NO	NO	NO
185	50	[50-64]	FEMALE	June-20	HEALTH PROFESSIONAL	MARRIED	<=3	RECOVERED	NO	NO	NO	NO	NO	NO	NO	NO	NO	NO	NO	NO	NO	NO	NO	NO	NO	NO	NO	NO	NO	NO	NO	NO	NO	NO
187	29	[15-49]	FEMALE	June-20	HEALTH PROFESSIONAL	MARRIED	<=3	RECOVERED	NO	NO	NO	NO	NO	NO	NO	NO	NO	NO	NO	NO	NO	NO	NO	NO	NO	NO	NO	NO	NO	NO	NO	NO	NO	NO
188	61	[50-64]	FEMALE	June-20	HEALTH PROFESSIONAL	MARRIED	<=3	RECOVERED	NO	NO	NO	NO	NO	NO	NO	NO	NO	NO	NO	NO	NO	NO	NO	NO	NO	NO	NO	NO	NO	NO	NO	NO	NO	NO
190	35	[15-49]	FEMALE	June-20	HEALTH PROFESSIONAL	MARRIED	<=3	RECOVERED	NO	NO	NO	NO	NO	NO	NO	NO	NO	NO	NO	NO	NO	NO	NO	NO	NO	NO	NO	NO	NO	NO	NO	NO	NO	NO
193	28	[15-49]	FEMALE	June-20	HEALTH PROFESSIONAL	MARRIED	<=3	RECOVERED	NO	NO	NO	NO	NO	NO	NO	NO	NO	NO	NO	NO	NO	NO	NO	NO	NO	NO	NO	NO	NO	NO	NO	NO	NO	NO
194	23	[15-49]	FEMALE	June-20	STUDENT	SINGLE	<=3	RECOVERED	NO	NO	YES	NO	NO	NO	NO	NO	NO	NO	NO	NO	YES	NO	NO	NO	NO	NO	NO	NO	NO	NO	NO	NO	NO	NO
196	22	[15-49]	FEMALE	June-20	HOUSEKEEPER	SINGLE	<=3	RECOVERED	NO	NO	NO	NO	NO	NO	NO	NO	NO	NO	NO	NO	NO	NO	NO	NO	NO	NO	NO	NO	NO	NO	NO	NO	NO	NO
197	47	[15-49]	FEMALE	June-20	HEALTH PROFESSIONAL	MARRIED	<=3	RECOVERED	NO	NO	NO	NO	NO	NO	NO	NO	NO	NO	NO	NO	NO	NO	NO	NO	NO	NO	NO	NO	NO	NO	NO	NO	NO	NO
225	57	[50-64]	FEMALE	August-20	HOUSEKEEPER	MARRIED	>3	RECOVERED	YES	YES	YES	NO	NO	NO	NO	YES	NO	NO	YES	NO	NO	NO	NO	NO	NO	NO	NO	NO	NO	NO	NO	NO	NO	NO
230	45	[15-49]	FEMALE	August-20	HEALTH PROFESSIONAL	MARRIED	<=3	RECOVERED	NO	YES	YES	NO	NO	NO	NO	YES	NO	NO	YES	NO	NO	NO	NO	NO	NO	NO	NO	NO	NO	NO	NO	NO	NO	NO
232	51	[50-64]	FEMALE	September-20	HEALTH PROFESSIONAL	MARRIED	>3	RECOVERED	NO	YES	YES	NO	NO	NO	NO	YES	NO	YES	YES	NO	NO	NO	NO	NO	NO	NO	NO	NO	NO	NO	NO	NO	NO	NO
258	51	[50-64]	FEMALE	Janauary-21	FARMER/TRADER	MARRIED	>3	RECOVERED	NO	YES	YES	NO	NO	NO	NO	YES	YES	YES	YES	YES	NO	NO	NO	NO	NO	NO	NO	NO	NO	NO	NO	NO	NO	NO
282	68	≥65	FEMALE	February-21	FARMER/TRADER	WIDOW	>3	RECOVERED	YES	YES	YES	NO	NO	NO	NO	YES	NO	YES	YES	NO	NO	NO	NO	NO	NO	NO	NO	NO	NO	NO	NO	NO	NO	NO
296	37	[15-49]	FEMALE	February-21	HEALTH PROFESSIONAL	MARRIED	>3	RECOVERED	NO	NO	NO	NO	NO	NO	NO	NO	NO	YES	YES	NO	NO	NO	NO	NO	NO	NO	NO	NO	NO	NO	NO	NO	NO	NO
304	53	[50-64]	FEMALE	February-21	EMPLOYEE	MARRIED	<=3	RECOVERED	NO	YES	NO	NO	NO	NO	NO	YES	NO	NO	YES	NO	NO	NO	NO	NO	NO	NO	NO	NO	NO	NO	NO	NO	NO	NO
320	40	[15-49]	FEMALE	March-21	CIVIL SERVANT	MARRIED	>3	RECOVERED	NO	NO	YES	NO	NO	NO	NO	NO	NO	NO	NO	NO	NO	NO	NO	NO	NO	NO	NO	NO	NO	NO	NO	NO	NO	NO
327	36	[15-49]	FEMALE	March-21	PENSIONNER	MARRIED	>3	RECOVERED	YES	NO	YES	NO	NO	NO	NO	YES	NO	NO	YES	NO	NO	NO	NO	NO	NO	NO	NO	NO	NO	NO	NO	NO	NO	NO
334	40	[15-49]	FEMALE	March-21	ND	SINGLE	>3	RECOVERED	YES	NO	YES	NO	NO	NO	NO	YES	NO	NO	NO	YES	YES	NO	NO	NO	NO	NO	NO	NO	NO	NO	NO	NO	NO	NO
360	34	[15-49]	FEMALE	March-21	ND	MARRIED	>3	RECOVERED	YES	YES	YES	NO	NO	NO	NO	YES	NO	NO	YES	YES	NO	NO	NO	NO	NO	NO	NO	NO	NO	NO	NO	NO	NO	NO
361	28	[15-49]	FEMALE	March-21	ND	MARRIED	>3	RECOVERED	YES	YES	YES	NO	NO	NO	NO	YES	NO	NO	YES	YES	NO	NO	NO	NO	NO	NO	NO	NO	NO	NO	NO	NO	NO	NO
362	30	[15-49]	FEMALE	March-21	ND	MARRIED	>3	RECOVERED	YES	YES	YES	NO	NO	NO	NO	YES	NO	NO	YES	YES	NO	NO	NO	NO	NO	NO	NO	NO	NO	NO	NO	NO	NO	NO
363	52	[50-64]	FEMALE	March-21	HOUSEKEEPER	MARRIED	>3	RECOVERED	YES	YES	YES	NO	NO	NO	NO	YES	NO	NO	YES	YES	NO	NO	NO	NO	NO	NO	NO	NO	NO	NO	NO	NO	NO	NO
364	25	[15-49]	FEMALE	March-21	STUDENT	MARRIED	>3	RECOVERED	YES	YES	YES	NO	NO	NO	NO	YES	NO	NO	YES	YES	NO	NO	NO	NO	NO	NO	NO	NO	NO	NO	NO	NO	NO	NO
367	29	[15-49]	FEMALE	March-21	ND	MARRIED	>3	RECOVERED	YES	YES	YES	NO	NO	NO	NO	YES	NO	NO	YES	YES	NO	NO	NO	NO	NO	NO	NO	NO	NO	NO	NO	NO	NO	NO
368	52	[50-64]	FEMALE	March-21	HOUSEKEEPER	MARRIED	>3	RECOVERED	YES	YES	YES	NO	NO	NO	NO	YES	NO	NO	YES	YES	NO	NO	NO	NO	NO	NO	NO	NO	NO	NO	NO	NO	NO	NO
369	35	[15-49]	FEMALE	March-21	ND	MARRIED	>3	RECOVERED	YES	YES	YES	NO	NO	NO	NO	YES	NO	NO	YES	YES	NO	NO	NO	NO	NO	NO	NO	NO	NO	NO	NO	NO	NO	NO
370	33	[15-49]	FEMALE	March-21	ND	MARRIED	<=3	RECOVERED	YES	YES	YES	NO	NO	NO	NO	YES	NO	NO	YES	YES	NO	NO	NO	NO	NO	NO	NO	NO	NO	NO	NO	NO	NO	NO
371	28	[15-49]	FEMALE	April-21	ND	MARRIED	<=3	RECOVERED	YES	YES	YES	NO	NO	NO	NO	YES	NO	NO	YES	YES	NO	NO	NO	NO	NO	NO	NO	NO	NO	NO	NO	NO	NO	NO
372	45	[15-49]	FEMALE	April-21	HOUSEKEEPER	MARRIED	<=3	RECOVERED	YES	YES	YES	NO	NO	NO	NO	YES	NO	NO	YES	YES	NO	NO	NO	NO	NO	NO	NO	NO	NO	NO	NO	NO	NO	NO
377	42	[15-49]	FEMALE	April-21	HOUSEKEEPER	MARRIED	<=3	RECOVERED	YES	YES	YES	NO	NO	NO	NO	YES	NO	NO	YES	YES	NO	NO	NO	NO	NO	NO	NO	NO	NO	NO	NO	NO	NO	NO
378	47	[15-49]	FEMALE	April-21	HOUSEKEEPER	MARRIED	<=3	RECOVERED	YES	YES	YES	NO	NO	NO	NO	YES	NO	NO	YES	YES	NO	NO	NO	NO	NO	NO	NO	NO	NO	NO	NO	NO	NO	NO
444	44	[15-49]	FEMALE	April-21	HOUSEKEEPER	MARRIED	<=3	RECOVERED	YES	YES	YES	NO	NO	NO	NO	YES	NO	NO	YES	YES	NO	NO	NO	NO	NO	NO	NO	NO	NO	NO	NO	NO	NO	YES
445	43	[15-49]	FEMALE	April-21	HOUSEKEEPER	MARRIED	<=3	RECOVERED	YES	YES	YES	NO	NO	NO	NO	YES	NO	NO	YES	YES	NO	NO	NO	NO	NO	NO	NO	NO	NO	NO	NO	NO	NO	YES
448	44	[15-49]	FEMALE	April-21	HOUSEKEEPER	MARRIED	<=3	RECOVERED	YES	YES	YES	NO	NO	NO	NO	YES	NO	NO	YES	YES	NO	NO	NO	NO	NO	NO	NO	NO	NO	NO	NO	NO	NO	NO
449	44	[15-49]	FEMALE	April-21	HOUSEKEEPER	MARRIED	<=3	RECOVERED	YES	YES	YES	NO	NO	NO	NO	YES	NO	NO	YES	YES	NO	NO	NO	NO	NO	NO	NO	NO	NO	NO	NO	NO	NO	YES
453	50	[50-64]	FEMALE	May-21	HOUSEKEEPER	MARRIED	<=3	RECOVERED	YES	YES	YES	NO	NO	NO	NO	YES	NO	NO	YES	YES	NO	NO	NO	NO	NO	NO	NO	NO	NO	NO	NO	NO	NO	NO
460	44	[15-49]	FEMALE	May-21	HOUSEKEEPER	MARRIED	<=3	RECOVERED	YES	YES	YES	NO	NO	NO	NO	YES	NO	NO	YES	YES	NO	NO	NO	NO	NO	NO	NO	NO	NO	NO	NO	YES	NO	NO
477	48	[15-49]	FEMALE	May-21	HOUSEKEEPER	MARRIED	<=3	RECOVERED	YES	YES	YES	NO	NO	NO	NO	YES	NO	NO	YES	YES	NO	NO	NO	NO	NO	NO	NO	NO	NO	NO	NO	NO	NO	NO
488	49	[15-49]	FEMALE	May-21	HOUSEKEEPER	MARRIED	<=3	RECOVERED	YES	YES	YES	NO	NO	NO	NO	YES	NO	NO	YES	YES	NO	YES	NO	NO	NO	NO	NO	NO	NO	NO	NO	NO	NO	NO
507	53	[50-64]	FEMALE	May-21	HOUSEKEEPER	MARRIED	<=3	RECOVERED	YES	YES	YES	NO	NO	NO	NO	YES	NO	NO	YES	YES	NO	YES	NO	NO	NO	NO	NO	NO	NO	NO	NO	NO	NO	NO
509	43	[15-49]	FEMALE	May-21	HOUSEKEEPER	MARRIED	<=3	RECOVERED	YES	YES	YES	NO	NO	NO	NO	YES	NO	NO	YES	YES	NO	YES	NO	NO	NO	NO	NO	NO	NO	NO	NO	NO	NO	NO
527	48	[15-49]	FEMALE	May-21	HOUSEKEEPER	MARRIED	<=3	RECOVERED	YES	YES	YES	NO	NO	NO	NO	YES	NO	NO	YES	YES	NO	YES	NO	NO	NO	NO	NO	NO	NO	NO	NO	NO	NO	NO
528	54	[50-64]	FEMALE	May-21	HOUSEKEEPER	MARRIED	<=3	RECOVERED	YES	YES	YES	NO	NO	NO	NO	YES	NO	NO	YES	YES	NO	YES	NO	NO	NO	NO	NO	NO	NO	NO	NO	NO	NO	NO
532	47	[15-49]	FEMALE	June-21	HOUSEKEEPER	MARRIED	<=3	RECOVERED	YES	YES	YES	NO	NO	NO	NO	YES	NO	NO	YES	YES	NO	YES	NO	NO	NO	NO	NO	NO	NO	NO	NO	NO	NO	NO
533	46	[15-49]	FEMALE	June-21	HOUSEKEEPER	MARRIED	<=3	RECOVERED	YES	YES	YES	NO	NO	NO	NO	YES	NO	NO	YES	YES	NO	YES	NO	NO	NO	NO	NO	NO	NO	NO	NO	NO	NO	NO
538	52	[50-64]	FEMALE	June-21	HOUSEKEEPER	MARRIED	<=3	RECOVERED	YES	YES	YES	NO	NO	NO	NO	YES	NO	NO	YES	YES	NO	YES	NO	NO	NO	NO	NO	NO	NO	NO	NO	NO	NO	NO
540	53	[50-64]	FEMALE	June-21	HOUSEKEEPER	MARRIED	<=3	RECOVERED	YES	YES	YES	NO	NO	NO	NO	YES	NO	NO	YES	YES	NO	YES	NO	NO	NO	NO	NO	NO	NO	NO	NO	NO	NO	NO
435	51	[50-64]	FEMALE	April-21	HOUSEKEEPER	MARRIED	<=3	RECOVERED	YES	YES	YES	NO	NO	NO	NO	YES	NO	NO	YES	YES	NO	NO	NO	NO	NO	NO	NO	NO	NO	NO	NO	NO	NO	NO
